# Supplementary material for: Systematic analysis of the effects of different nitrogen source and ICDH knockout on glycolate synthesis in Escherichia coli
Source: J Biol Eng. 2019 Apr 4;13:30. doi: 10.1186/s13036-019-0159-2 (PMC6449901; doi:10.1186/s13036-019-0159-2)
Supplement: Supplementary file 2 — All FPKM values of all genes. (XLSX 345 kb) [file 13036_2019_159_MOESM2_ESM.xlsx]

## Sheet: Sheet1
GeneId	GeneName	Exonic.gene.sizes	A1_FPKM	A2_FPKM	B1_FPKM	B2_FPKM	C1_FPKM	C2_FPKM
gene0	thrL	66	72.33	19.47	839.3	435.65	485.9	106.88
gene1	thrA	2463	198.95	128.7	861.43	880.85	157.54	128.13
gene2	thrB	933	68.84	45.55	193.16	75.77	108.16	62.48
gene3	thrC	1287	66.28	44.57	160.37	157.09	111.27	54.28
gene4	yaaX	297	13.04	12.44	30.39	19.66	18.84	24.74
gene5	yaaA	777	2.9	2.58	34.54	6.21	75.69	21.81
gene6	yaaJ	1431	1.32	0.9	12.73	1.58	12.97	4.24
gene7	talB	954	32.67	30.9	1657.47	1520.05	2603.03	2457.63
gene8	mog	588	10.88	4.24	98.53	74.7	114.67	42.16
gene9	satP	567	4.77	2.27	24.75	8.38	19.43	17.97
gene10	yaaW	714	0.38	1.35	4.6	1.09	3.11	1.65
gene11	yaaI	405	1.56	0.6	0.2	0.38	2.19	0.24
gene12	dnaK	1917	113.38	181.87	3604.94	3218.57	1402.22	1235.96
gene13	dnaJ	1131	23.57	31.75	340.74	87.43	232.81	283.53
gene14	insL1	1113	2.02	2.02	12.09	3.43	7.66	17.61
gene15	mokC	210	9.44	5.74	58.23	43.35	73.18	27.06
gene16	hokC	153	0	0	0	0	0	0
gene17	sokC	55	0	0	26.86	14.16	25.84	12.47
gene18	nhaA	1167	7.18	4.82	638.94	710.34	250.44	146.93
gene19	nhaR	906	5.07	3.64	199.36	210.66	112.56	23.36
gene20	insB1	504	0.36	0.48	1.14	0.31	1.41	0.78
gene21	insA	276	6.53	4.37	8.62	10.44	12.87	23.43
gene22	rpsT	264	140.57	97.68	950.27	993.47	2957.12	884
gene23	yaaY	219	6.58	0.73	59.96	40.98	29.21	13.42
gene24	ribF	942	20.75	12.19	127.1	147.69	162.39	116.07
gene25	ileS	2817	25.52	18.91	281.39	79.02	291.1	220.16
gene26	lspA	495	10.92	7.63	158.99	33.98	147.52	116.18
gene27	fkpB	450	9.21	6.43	127.11	149.55	122.59	51.6
gene28	ispH	951	8.9	5.15	110.37	190.32	124.05	60.47
gene29	rihC	915	0.59	0.18	7.26	2.55	30.58	7.28
gene30	dapB	822	4.82	2.54	158.54	93	153.03	306.75
gene31	carA	1149	0.71	1.47	38.14	39.59	165.38	67.7
gene32	carB	3222	1.01	1.3	109.34	54.1	457.77	382.19
gene33	caiF	396	1.59	3.45	79.37	79.47	96.69	21.77
gene34	caiE	591	1.52	1.63	4.3	3.43	5.71	2.82
gene35	caiD	786	0.69	0.72	1.25	1.88	3.05	3.12
gene36	caiC	1554	0.35	1.5	8.03	6.5	10.23	2.71
gene37	caiB	1218	1.26	0.99	9.37	1.6	9.48	3.3
gene38	caiA	1143	1.58	2.04	21.25	4.29	21.06	8.74
gene39	caiT	1515	0.95	0.85	0.98	0.77	1.52	2.2
gene40	fixA	771	0.58	1.15	0.64	3.43	1.38	1.02
gene41	fixB	942	0.19	0.17	0.61	0.83	1.41	0.52
gene42	fixC	1287	0.21	0.37	1.02	0.06	1.31	0.53
gene43	fixX	288	0	0	0.28	0	0.31	0
gene44	yaaU	1332	0.14	0.66	0.68	0.35	1.33	0.59
gene45	kefF	531	2.71	0.91	11.59	3.37	9.87	5.35
gene46	kefC	1863	1.35	1.94	17.93	2.51	27.04	7.1
gene47	folA	480	5.82	4.02	106.86	150.73	121.04	48.78
gene48	apaH	843	2.46	3.24	143.88	196.28	143.63	123.94
gene49	apaG	378	5	3.83	98.78	78.42	114.92	25.66
gene50	rsmA	822	5.7	5.47	185.69	121.12	228.25	54.83
gene51	pdxA	990	4.73	2.68	100.47	127.19	138.01	44.93
gene52	surA	1287	20.86	12.86	345.48	479.67	375.84	144.26
gene53	lptD	2355	22.99	19.38	369.8	474.18	362.47	155.97
gene54	djlA	816	8.94	5.71	61.55	12.98	67.82	39.86
gene55	yabP	806	6.26	7.57	58.54	14.59	50.48	40.72
gene56	rluA	660	1.77	1.95	70.25	65.02	73.63	29.99
gene57	rapA	2907	2.54	2.54	79.3	68.11	73.74	84.54
gene58	polB	2352	4.98	4	63.22	69.34	72.1	28.12
gene59	araD	696	0.13	0.81	1.65	2.2	2.04	0.84
gene60	araA	1503	0.48	0.69	3.77	0.78	4.14	2.15
gene61	araB	1701	0.48	0.52	1.54	0.87	3.19	1.32
gene62	araC	879	7.99	4.11	33.7	13.02	111.98	120.95
gene63	yabI	765	26.38	11.66	38.51	38.07	46.68	43.29
gene64	thiQ	699	0.77	1.61	15.85	21.12	32.28	27.71
gene65	thiP	1611	0.73	0.8	7.74	2.27	10.31	7.05
gene66	thiB	984	2.84	2.04	40.03	7.52	34.67	21.51
gene67	sgrR	1656	2.39	1.89	30.68	3.53	28.16	9.82
gene68	sgrS	227	1.98	1.06	117.49	122.74	18	3.45
gene69	sgrT	132	0	0	0	0	0	0
gene70	setA	1179	4.28	2.79	15.17	10.3	15.3	18.61
gene71	leuD	606	43.11	31.81	95.47	71.97	34.01	6.79
gene72	leuC	1401	39.35	38.76	71.7	70.28	27.96	9.79
gene73	leuB	1092	45.7	43.11	49.67	8.56	18.3	7.09
gene74	leuA	1572	70.77	62.55	27.15	8.32	16.16	10.35
gene75	leuL	87	43.49	17.54	16.04	4.47	26.55	7.88
gene76	leuO	945	3.43	2.89	14.85	16.23	12.41	24.05
gene77	ilvI	1725	11.38	7.54	20.84	6.09	18.64	18.57
gene78	ilvH	492	7.32	2.78	17.18	4.43	13.54	11.35
gene79	cra	1005	11.74	7.43	166.09	176.33	153.72	74.68
gene80	mraZ	459	19.43	16.8	152.69	54.11	211.54	124.44
gene81	rsmH	942	12.05	10.75	124.32	123.14	149.38	65.73
gene82	ftsL	366	3.69	1.54	40.58	39.79	48.06	21.95
gene83	ftsI	1767	5.35	4.18	96.97	154.29	101.7	30.55
gene84	murE	1488	4.06	3.56	173.84	185.89	136.18	48
gene85	murF	1359	3.91	2.96	190.94	200.85	157.99	149.6
gene86	mraY	1083	2.74	2.89	152.31	154.52	107.86	38
gene87	murD	1317	2.87	3.23	231.99	234.47	160.4	53.93
gene88	ftsW	1245	3.62	2.52	133.94	19.76	96.61	49.5
gene89	murG	1068	5.06	5.34	201.4	219.9	142.73	60.09
gene90	murC	1476	4.52	5.01	272.99	286.16	207.82	68.77
gene91	ddlB	921	6.55	4.88	241.29	250.36	189.24	76.38
gene92	ftsQ	831	6.83	7.73	216.17	269.7	159.28	74.63
gene93	ftsA	1263	13.27	9.67	274.98	333.35	210.09	79.12
gene94	ftsZ	1152	27.76	22.87	914.54	987.73	864.91	216.28
gene95	lpxC	918	256.49	132.49	1440.78	1336.04	2010.68	1992.45
gene96	secM	513	23.18	14.72	141.09	139.76	262.52	120.89
gene97	secA	2706	16.24	13.92	171.23	44.14	274.32	153.66
gene98	mutT	390	0.69	2.27	15.57	3.99	29.16	21.1
gene99	yacG	198	0.45	6.09	65.9	63.54	116.2	27.22
gene100	zapD	744	3.63	2.81	29.89	25.76	54.57	19.75
gene101	coaE	621	5.08	4.14	40.17	49.4	56.36	20.35
gene102	guaC	1044	7.94	4.39	51.02	52.08	219.11	237.93
gene103	hofC	1203	1.05	1.47	6.07	1.42	5.39	5.05
gene104	hofB	1386	1.3	1.39	13.56	12.08	10.38	4.81
gene105	ppdD	441	0	0.18	0.74	0.18	0.6	0.44
gene106	nadC	894	6.55	5.57	62.51	12.19	95.69	38.91
gene107	ampD	552	1.96	3.93	73.14	68.32	77.89	15.62
gene108	ampE	855	2.53	2.16	60.66	4.1	62.24	15.24
gene109	aroP	1374	17.05	10.11	56.74	60.65	56.31	29.73
gene110	pdhR	765	12.48	8.19	279.13	261.16	353.6	80.56
gene111	aceE	2664	12.14	14.05	1443.06	1432.18	1136.08	1344.79
gene112	aceF	1893	8.28	8.4	1129.61	1024.43	824.2	629.08
gene113	lpd	1425	118.78	65.96	1000.96	908.99	1732.99	1594.18
gene114	yacH	1854	0.73	0.87	1.77	0.55	2.73	0.79
gene115	acnB	2598	113.06	62.86	1007.39	1383.46	2069.29	1178.34
gene116	yacL	363	7.69	8.85	294.12	251.74	262.59	170.44
gene117	speD	795	6.23	11.32	104.88	183.71	315.56	305.86
gene118	speE	867	27.22	20.11	90.87	42.93	202.36	152.32
gene119	yacC	348	22	14.31	85.6	19.69	109	57.43
gene120	cueO	1551	2.73	2.85	35.87	53.87	44.33	16.36
gene121	gcd	2391	25.88	14.21	240.36	41.36	163.59	120.02
gene122	hpt	537	21.47	13.91	281.5	382.16	361.63	103.45
gene123	can	663	36.41	20.48	294.72	401.22	382.94	169.79
gene124	yadG	927	7.58	6.76	77.46	71.51	67.85	28.96
gene125	yadH	771	3.15	2.6	64.93	68.08	59.68	20.59
gene126	yadI	441	3.06	2.19	13.21	3	70.3	6.44
gene127	yadE	1230	3.37	2.61	25.49	24.75	34.59	12.82
gene128	panD	381	29.32	19.4	196.22	56.81	425.99	142.98
gene129	yadD	903	3.29	2.49	7.27	6.73	10.03	11.93
gene130	panC	852	8.56	7.54	279.14	242.3	309.98	260.6
gene131	panB	795	10.42	6.77	257.96	274.52	280.81	161.25
gene132	yadC	1239	3.93	3.11	5.1	3.58	8.25	7.04
gene133	yadK	597	1.51	1.08	1.92	2.61	6.25	3.77
gene134	yadL	606	0.45	0.66	4.06	1.03	2.93	3.88
gene135	yadM	570	1.11	1.41	5.9	5.33	7.79	6.02
gene136	htrE	2598	0.8	0.99	1.61	1.2	1.27	2.19
gene137	yadV	741	0	0.54	0.78	0.21	1.56	0.66
gene138	yadN	585	1.08	0.27	0.42	0.8	1.67	2.18
gene139	folK	480	0.38	1.17	3.08	3.24	15.55	7.96
gene140	pcnB	1398	12.56	7.3	50.84	35.7	113.3	97.83
gene141	gluQ	927	2.23	2.08	13.19	14.37	18.4	13.11
gene142	dksA	456	43.85	28.19	1056.4	1010.47	1362.91	1212.49
gene143	sfsA	705	13.42	9	327.68	316.46	250.25	43.64
gene144	ligT	531	2.37	1.51	4.79	3.52	16.06	9.23
gene145	hrpB	2430	3.56	2.91	29.72	7.21	51.03	19.68
gene146	mrcB	2535	6.86	4.79	56.46	16.31	75.59	42.78
gene147	fhuA	2244	8.95	8.84	49.55	18.98	512.34	425.67
gene148	fhuC	798	1.47	1.71	16.45	2.63	149.84	135.65
gene149	fhuD	891	1.52	0.9	8.57	3.15	89.43	49.62
gene150	fhuB	1983	1.36	0.85	7.57	8.09	62.72	65.62
gene151	hemL	1281	11.11	7.15	201.29	216.08	201.39	163.79
gene152	clcA	1422	9.95	4.91	142.83	138.62	78.03	37.34
gene153	erpA	345	60.83	31.43	568.51	512.06	404.26	158.75
gene154	yadS	624	1.73	1.29	4.73	5.74	16.37	7.69
gene155	btuF	801	1.35	1.5	17.72	17.46	37.6	9.66
gene156	mtn	699	19.07	7.36	362.78	374.06	513.95	744.57
gene157	dgt	1518	4.45	2.43	25.95	9.18	41.73	25.88
gene158	degP	1425	15.04	10.43	88.05	84.92	256.53	64.56
gene159	cdaR	1158	1.94	1.8	5.39	3.29	9.05	4.06
gene160	yaeH	387	21.41	11.21	525.04	506.62	594.99	670.38
gene161	yaeI	813	2.88	1.58	3.73	4.88	9.29	9.28
gene162	dapD	825	47.39	29.99	605.39	718.33	730.17	190.01
gene163	glnD	2673	3.81	3.22	37.09	50.56	94.82	22.1
gene164	map	795	20.17	15.86	378.94	353.75	481.94	103.77
gene165	tff	136	35.1	12.4	139.99	143.5	197.92	46.83
gene166	rpsB	726	139.58	110.98	1854.37	1521.86	3780.74	2454.37
gene167	tsf	852	46.52	35.17	1071.85	1146.31	2011.19	2382.47
gene168	pyrH	726	7.82	9.63	194.99	125.74	457.27	109.99
gene169	frr	558	36.32	30.66	860.8	118.74	1212.01	1072.59
gene170	dxr	1197	5.57	3.89	113.4	110.21	75.25	34.05
gene171	ispU	762	17.38	14.23	89.06	36.58	148.52	155.71
gene172	cdsA	858	13.23	7.77	62.84	60.13	98.05	104.14
gene173	rseP	1353	23.57	20.31	136.84	144.66	211.75	138.74
gene174	bamA	2433	25.81	20.83	381.05	392.44	498.07	579.76
gene175	skp	486	45.04	27.11	1581.01	1598.69	1371.09	1236.67
gene176	lpxD	1026	23.09	16.83	644.04	652.74	582.71	174.08
gene177	fabZ	456	34.77	20.61	315.48	357.2	411.25	128.05
gene178	lpxA	789	17.01	10.69	244.63	248.16	290.15	144.04
gene179	lpxB	1149	6.9	3.08	74.85	78.77	102.21	55.51
gene180	rnhB	597	4.83	3.36	32.72	6	49.4	25.11
gene181	dnaE	3483	4.24	3.71	67.69	60.93	107.53	36.37
gene182	accA	960	15.48	7.7	179	240.71	288.53	111.96
gene183	ldcC	2142	3.66	2.74	143.4	137.2	87.55	18.3
gene184	yaeR	390	6.93	3.5	107.95	110.38	65.6	32.41
gene185	tilS	1299	9.01	5.94	67.98	71.22	65.24	50.23
gene186	rof	255	16.25	10.08	186.66	180.15	134.12	40.73
gene187	yaeP	201	12.55	5.2	174.74	156.88	103.86	124.37
gene188	yaeQ	546	4.29	3.24	39.83	30.98	60.85	26.02
gene189	arfB	423	1.92	0.95	18.04	2.39	20.58	9.5
gene190	nlpE	711	9.5	9.72	145.32	149.27	125.57	37.62
gene191	yaeF	825	3.6	1.36	6.96	3.59	7.86	10.81
gene192	proS	1719	11.27	9.07	213.68	230.21	401.9	82.53
gene193	tsaA	708	3.31	1.36	12.87	14.84	25.6	13.7
gene194	rcsF	405	8.67	9.12	63.83	66.92	96.73	39.43
gene195	metQ	816	13.91	12.6	2242.5	2420.8	605.73	42.14
gene196	metI	654	7.58	3.56	457.25	485.36	101.6	17.53
gene197	metN	1032	5.85	3.81	602.92	687.39	136.61	12.72
gene198	gmhB	576	10.32	9.34	203.59	117.03	192.17	197.8
gene199	rrsH	1542	0.23	0.31	0.64	0.35	1.38	2.61
gene200	ileV	77	0	0	0	0	0	0
gene201	alaV	76	0	1.06	6.48	6.15	2.34	16.76
gene202	rrlH	2904	0.19	0.06	0.34	0.08	0.46	0.24
gene203	rrfH	120	0	0	0	0	0	0
gene204	aspU	77	0	0	2.13	0	2.31	3.82
gene205	dkgB	804	1.12	2.4	21.43	26.42	22.76	5.36
gene206	yafC	915	3.84	2.55	32.65	35.7	32.04	9.21
gene207	yafD	801	28.23	18.25	326.62	345.3	164.47	97.61
gene208	yafE	624	6.64	3.22	40.24	48.73	18.65	14.92
gene209	mltD	1359	48.32	27.07	47.71	67.26	196.69	168.34
gene210	gloB	756	3.93	4.36	95.31	95.52	105.4	14.9
gene211	yafS	723	6.35	4	45.29	41.25	52.34	17.75
gene212	rnhA	468	5.39	4.98	72.07	78.15	106.68	37.68
gene213	dnaQ	732	9.35	7.35	102.47	118.19	140.05	142.96
gene214	aspV	77	1.17	1.04	4.26	2.02	30	10.18
gene215	yafT	786	1.38	2.56	1.15	3.07	5.43	3.24
gene216	ykfM	480	0.75	0.5	0.85	0	1.48	0
gene217	yafU	357	1.26	0.68	0	0.44	0.5	1.37
gene218	yafF	273	1.98	3.53	0.9	0.57	5.21	2.15
gene219	yafV	771	6.66	4.27	105.8	113.23	76.28	26.69
gene220	ivy	474	45.8	37.62	1073.77	1143.2	829.12	907.15
gene221	fadE	2445	4.31	2.1	13.96	4.43	36.3	9.86
gene222	gmhA	579	17.42	10.27	231.74	401.55	367.15	289.51
gene223	yafJ	768	5.4	3.97	81.1	80.29	120.3	39.04
gene224	yafK	741	28.08	14.85	91.48	33.73	129.72	120.45
gene225	yafQ	279	23.25	9.79	77.36	78.98	92.02	21.07
gene226	dinJ	261	46.25	18.47	247.14	218.5	211.37	32.66
gene227	yafL	750	2.64	0.75	9.74	2.49	10.54	5.09
gene228	rayT	498	1.63	0.97	28.84	4.85	38.53	12.98
gene229	lfhA	1713	1.26	0.75	4.84	1.45	4.15	1.89
gene230	lafU	756	1.67	1.49	4.78	1.54	4.7	5.44
gene231	dinB	1056	13.14	5.02	47.95	18.51	75.46	38.87
gene232	yafN	294	3.37	3.28	14.24	10.06	16.32	6.66
gene233	yafO	399	5.42	2.82	11.93	8	11.13	4.67
gene234	yafP	453	4.18	6.21	11.41	10.83	18.83	8.22
gene235	ykfJ	207	0.44	0.78	0.79	1.13	1.29	0.47
gene236	prfH	501	3.24	0.96	0.82	2.64	1.42	2.74
gene237	pepD	1458	12.79	8.49	663.89	661.44	605.39	596.5
gene238	gpt	459	8.44	5.95	56.86	10.18	138.19	73.85
gene239	frsA	1245	4.78	2.65	101.64	7.38	127.94	25.1
gene240	crl	402	42.13	16.59	102.89	94.9	243.3	219.59
gene241	phoE	1056	0.85	1.45	1.32	3.54	2.52	2.32
gene242	proB	1104	21.3	12.95	115.14	64.46	124.08	96.47
gene243	proA	1254	13.5	7.62	136.77	35.27	136.87	65.47
gene244	thrW	76	64	21.14	80.98	47.13	169.49	154.7
gene245	ykfN	63	0	0	23.45	4.94	9.87	6.22
gene246	ykfI	342	0	0.23	0.96	0	0.52	0
gene247	yafW	318	0	1.26	0	0	0.28	0
gene248	ykfH	222	0	0	0	0	0	0
gene249	ykfG	477	0	0.34	0	0.16	1.3	0.41
gene250	yafX	459	0	0	0	0	0.19	0
gene251	ykfF	240	0.38	0	0	0	0.37	0.41
gene252	ykfB	468	4.62	1.72	68.56	7.65	48.59	15.7
gene253	yafY	444	0.2	1.09	1.66	0.35	3	1.32
gene254	ykfL	222	0	0	0.37	0	0	0
gene255	ykfK	192	0	0	0.43	0	2.31	0
gene256	yafZ	822	0.22	1.37	3.49	0.47	2.59	0.36
gene257	ykfA	864	2.71	1.77	11.02	4.33	16.76	12.02
gene258	perR	894	1.11	1.53	3.76	2.26	6.16	4.38
gene259	insN	684	3.82	1.76	40.91	5.46	38.31	17.76
gene260	insI1	1152	0	0.07	0.57	0	0.46	0.26
gene261	eyeA	75	13.21	9.64	178.35	130.11	113.71	82.3
gene262	ykfC	1108	3.9	2.76	26.52	29.39	22.21	15.83
gene263	insH1	1017	0.18	0.63	2.66	2.15	4.28	1.06
gene264	mmuP	1404	4.11	1.32	53.95	56.39	7.53	4.12
gene265	mmuM	933	8.01	3.1	82.68	75.84	31.61	16.17
gene266	afuC	1047	2.41	1.46	3.53	2.83	3.73	3.56
gene267	afuB	348	2.07	0.92	2.59	2.01	1.79	1.97
gene268	insB1	504	0	0	0	0	0	0
gene269	insA	276	2.94	1.46	9.51	1.97	20.6	6.03
gene270	insI1	174	1.55	0.92	6.13	0.89	13.27	5.63
gene271	insX	249	5.06	5.16	34.94	6.57	82.77	24
gene272	yagB	309	7.58	4.94	24.43	9.07	42.55	13.32
gene273	yagA	1155	0.39	0.77	1.99	0.87	2.23	0.34
gene274	yagE	909	0.3	0.27	0.9	0.9	10.75	0.54
gene275	yagF	1968	0.82	0.53	3.04	1.23	8.62	2.99
gene276	yagG	1383	0.39	0.23	5.34	5.63	4.69	1.13
gene277	yagH	1611	0.62	0.65	11.41	10.29	8.05	1.22
gene278	yagI	759	16.73	5.19	20.98	27.59	38.62	54.73
gene279	argF	1005	11.74	4.88	44.67	88.21	24.13	10.04
gene280	ykgS	205	3.95	3.53	47.24	46.84	75.83	16.25
gene281	insB1	504	0	0.16	2.44	0.46	1.59	0.39
gene282	insA	276	0.33	0.29	0	0.28	0	0.35
gene283	yagJ	828	2.5	1.65	20.62	13.67	36.16	10.06
gene284	yagK	627	13.65	4.87	10.34	27.44	16.29	27.66
gene285	yagL	699	3.48	3.91	7.75	7.35	20.46	9.81
gene286	yagM	855	0.74	1.22	1.92	1.73	4.36	1.72
gene287	yagN	441	14.5	5.28	20.84	46.61	77.35	33.99
gene288	intF	1401	5.72	5.22	24.48	9.5	44.51	15.46
gene289	ptwF	49	33.09	19.67	33.5	79.45	41.7	69.98
gene290	yagP	339	1.06	3.08	19.12	18.92	17.03	6.94
gene291	ykgT	78	0	0	0	0	0	0
gene292	paoD	957	0.47	0.67	29.07	21.3	16.99	3.58
gene293	paoC	2199	0.49	0.69	20.3	19.85	14.75	3.52
gene294	paoB	957	1.04	0.92	8.58	9.8	7.05	1.13
gene295	paoA	690	2.48	0.7	9.4	1.58	9.4	4.12
gene296	yagU	615	20.36	27.69	613.82	619.53	139.82	141.78
gene297	ykgJ	330	3.28	1.95	9.2	2.83	14	5.64
gene298	ecpE	711	0.76	1.92	15.47	12.08	16.49	4.27
gene299	ecpD	1644	1.26	0.64	7.59	6.9	9.94	3.46
gene300	ecpC	2526	1.03	1.08	2.92	0.96	3.48	1.32
gene301	ecpB	669	3.23	1.2	1.84	2.44	2.52	2.49
gene302	ecpA	588	5.51	3.42	12.84	9.14	14.35	5.17
gene303	ecpR	591	10.82	6.39	2.36	13.7	3.16	4.64
gene304	ykgL	228	4.35	8.81	5.76	13.32	12.86	9.02
gene305	ykgO	141	0	2.85	1.75	0	3.78	0.69
gene306	ykgM	264	0.34	0.3	5.91	4.88	4.04	0.74
gene307	ykgR	102	0	3.15	5.63	2.29	40.06	1.92
gene308	ykgP	90	2	0.89	3.65	0.87	9.87	1.09
gene309	eaeH	872	0.62	1.2	0.47	1.43	0.61	0.56
gene310	insE1	300	0	0	0	0	0	0
gene311	insF1	867	0.52	0.74	0.57	0.18	1.02	0.68
gene312	ykgA	684	2.9	3.52	10.68	4.1	18.44	10.89
gene313	ykgQ	129	10.47	6.23	9.54	7.24	12.4	6.84
gene314	rclC	594	3.94	3.79	3.73	8	4.04	4.12
gene315	rclB	237	2.66	2.37	6.58	1.64	6.75	3.72
gene316	rclA	1326	1.02	1.51	52.92	51.35	34.03	29.88
gene317	rclR	855	1.37	1.32	4.7	11.47	9.25	7.1
gene318	ykgE	720	1.63	3.57	8.43	5.52	9.01	3.54
gene319	ykgF	1428	1.45	1.07	9.02	4.63	10.76	5.35
gene320	ykgG	696	0.91	1.85	11.32	3.47	10.34	4.22
gene321	ykgH	669	1.21	2.28	3.31	8.03	3.98	6.88
gene322	betA	1671	1.94	1.83	75.19	73.05	66.83	22.81
gene323	betB	1473	6.42	4.04	83.29	40.49	91.01	62.79
gene324	betI	588	10.11	5.33	73.13	80.77	83.55	109.97
gene325	betT	2034	6.73	4.07	50.84	45.44	37.74	60.6
gene326	yahA	1089	8.93	6.12	20.42	32.17	31.32	43.45
gene327	yahB	933	2.32	1.64	7.04	5.51	16.57	9.03
gene328	yahC	498	0.18	0.81	1.98	2.66	2.14	0.79
gene329	yahD	606	1.49	1.59	26.14	2.57	11.87	5.82
gene330	yahE	864	0.31	0.74	1.42	0.72	0.93	1.13
gene331	yahF	1548	0.17	0.62	2.17	0.6	2.41	0.89
gene332	yahG	1419	0.32	0.57	2.08	0.55	2.63	1.86
gene333	yahI	951	0	0.51	1.38	0.65	4.2	1.03
gene334	yahJ	1383	1.5	1.97	30.03	3.38	28.07	9.42
gene335	yahK	1050	3.77	2.98	826.82	918.31	345.61	245.57
gene336	yahL	816	1.88	1.48	1.01	7.63	0.98	5.76
gene337	yahM	246	12.82	8.82	2.34	11.71	6.86	10.75
gene338	yahN	672	0.54	0.96	4.64	1.16	11.9	2.33
gene339	yahO	276	20.23	15.14	3917.7	4024.26	2580.39	2822.82
gene340	prpR	1587	0.74	0.96	1.03	0.54	5.54	2.28
gene341	prpB	891	0.91	0.9	0.37	0.79	7.08	2.97
gene342	prpC	1170	0.08	0.41	1.26	0.33	3.8	0.59
gene343	prpD	1452	0.31	0.33	0.4	0.27	2.81	0.74
gene344	prpE	1887	0.24	0.77	4.7	10.11	4.9	2.44
gene345	codB	1260	0.29	0.64	19.54	24.2	91.44	37.95
gene346	codA	1284	1.68	1.69	69.41	76.37	281.38	356.01
gene347	cynR	900	0.5	1.25	10.58	13.03	11.55	3.37
gene348	cynT	660	0.96	0.49	2.36	0.47	2.56	0.89
gene349	cynS	471	0.76	0.51	7.14	0.5	5.28	1.87
gene350	cynX	1155	0.39	0.7	4.19	8.01	3.31	2.21
gene351	lacA	612	1.03	4.86	3.22	1.4	4.21	2.4
gene352	lacY	1254	0.5	1.35	1.37	1.18	1.2	1.56
gene353	lacZ	3075	3.63	6.64	1.07	12.18	0.95	15.58
gene354	lacI	1083	9018.94	14314.7	34705	21762.7	64520.4	19640.3
gene355	mhpR	834	7.45	3.76	21.84	20.82	50.7	34.89
gene356	mhpA	1665	0.65	0.77	1.13	0.79	3.47	1.88
gene357	mhpB	945	0.29	0.17	1.22	0.99	1.97	1.04
gene358	mhpC	867	0.21	0.46	2.56	0.63	4.82	1.47
gene359	mhpD	810	0	0.4	2.74	0.67	5.59	1.21
gene360	mhpF	951	0.19	0.42	5.44	4.41	4.67	0.41
gene361	mhpE	1014	0.27	0.95	8.34	7.38	8.67	2.61
gene362	mhpT	1212	0.82	0.73	8.8	9.51	7.62	4.77
gene363	yaiL	540	9.84	7.74	70.51	69.18	116.31	45.54
gene364	frmB	834	2.05	1.73	24.5	28.03	37.81	8.11
gene365	frmA	1110	8.93	3.55	106.39	135.98	113.56	26.74
gene366	frmR	276	6.2	3.78	59.47	19.18	62.44	14.91
gene367	yaiO	774	2.56	0.83	8.69	3.92	6.2	8.73
gene368	yaiX	699	1.29	0.69	1.17	2.12	2.29	3.22
gene369	insC1	366	0.25	0.44	0	1.06	0.49	1.07
gene370	insD1	906	0.1	0.09	1	0.26	1.18	1.62
gene371	yaiP	1197	0.75	0.54	1.85	1.24	1.34	2.05
gene372	yaiS	558	0.16	1.15	2.06	1.53	3.34	1.05
gene373	tauA	963	1.12	1.84	1.7	4.2	2.77	2.44
gene374	tauB	768	0.59	0.42	3.21	2.43	1.5	1.4
gene375	tauC	828	0.11	0.19	1.68	0.94	1.61	1.06
gene376	tauD	852	0.74	0.85	5.59	2.47	8.55	2.53
gene377	hemB	975	6.93	4.94	220.27	282.7	233.61	145.22
gene378	yaiT	2907	2.7	1.71	7.37	4.21	7.52	8.16
gene379	insF1	867	0.42	0.83	3.03	1.08	6.05	4.41
gene380	insE1	300	2.1	0.27	8.75	3.11	9.77	4.9
gene381	yaiV	624	0.72	1.29	1.05	2.12	1.57	3.14
gene382	ampH	1158	1.94	1.46	21.47	24.98	37.28	14.98
gene383	sbmA	1221	1.84	2.63	36.83	45.61	22.34	15.65
gene384	yaiW	1095	3.37	2.71	45.12	46.61	41.7	14.32
gene385	yaiY	309	18.07	11.7	23.11	13.86	19.84	36.15
gene386	yaiZ	213	6.77	3.77	47	55.72	130.12	123.46
gene387	ddlA	1095	3.7	3.37	82.14	17.78	161.77	42.86
gene388	iraP	261	15.53	10.16	105.02	47.13	278.42	110.74
gene389	phoA	1416	3.75	1.99	6.95	12.54	17.38	20.55
gene390	psiF	321	6.45	3	263.07	268.49	231.91	208.08
gene391	yaiC	1116	0.4	0.43	3.31	0.91	3.1	0.7
gene392	proC	810	6.12	4.56	110.03	120.88	182.5	34.35
gene393	yaiI	459	5.3	6.3	100.3	113.74	79.16	30.31
gene394	aroL	525	22.82	13.47	96.45	28.62	76.65	50.95
gene395	yaiA	192	18.77	16.32	576.59	18.65	521.9	67.87
gene396	aroM	678	5.58	3.44	41.76	39.07	82.94	16.04
gene397	yaiE	285	33.5	20.01	238.42	59.01	414.87	109.32
gene398	ykiA	342	11.85	6.11	28.07	24.36	32.73	42.11
gene399	rdgC	912	3.06	3.7	21.87	16.57	73.64	19.23
gene400	mak	909	5.25	3.09	69.34	57.11	61.28	18.22
gene401	araJ	1185	3.04	1.36	21.68	18.94	18.59	12.57
gene402	sbcC	3147	0.89	1.28	10.43	10.42	24.02	6.76
gene403	sbcD	1203	1.27	0.47	8.32	4.39	8.71	6.35
gene404	phoB	690	2.35	3.38	29.14	12.19	29.35	16.05
gene405	phoR	1296	1.6	1.98	15.77	4.69	15.97	6.58
gene406	brnQ	1320	10.92	4.75	132.24	134.62	99.33	28.2
gene407	proY	1374	4.06	3.45	26.1	10.09	29.81	29.81
gene408	malZ	1815	1.94	1.9	22.79	26.43	27.9	10.9
gene409	acpH	582	2.94	3.04	54.15	46.82	50.68	18.18
gene410	queA	1071	8.66	4.8	23.37	15.12	48.52	54.61
gene411	tgt	1128	6.71	4.77	32.45	19.4	154.36	64.27
gene412	yajC	333	10.55	8.2	118.29	120.58	251.57	265.31
gene413	secD	1848	11.06	8.17	103.11	125.78	202.09	90.92
gene414	secF	972	12.6	5.62	162.36	132.36	201.34	119.14
gene415	yajD	348	10.87	10.39	100.93	89.24	132.49	51.52
gene416	tsx	885	6.51	6.35	63.8	33.34	514.04	121.22
gene417	yajI	540	3.67	3.42	16.72	17.33	22.37	15.97
gene418	nrdR	450	8.21	4.28	133.31	130.59	151.22	143.11
gene419	ribD	1104	8.57	5.68	137.29	161.43	189.02	146.15
gene420	ribE	471	20.65	11.6	271.81	310.05	361.19	127.31
gene421	nusB	420	12.01	7.27	263	275.58	289.98	99.14
gene422	thiL	978	2.58	1.07	77.95	42.3	64.95	19.23
gene423	pgpA	519	12.84	4.8	215.99	209.6	185.54	74.76
gene424	yajO	975	9.79	5.69	575.21	512.94	320.35	49.44
gene425	dxs	1863	5.61	4.1	41.41	13.29	97.23	36.76
gene426	ispA	900	9.81	6.96	48.6	13.93	115.29	47.46
gene427	xseB	243	10.38	4.96	57.75	52.82	144.04	41.13
gene428	thiI	1449	7.21	5.16	37.38	10.75	77.25	42.06
gene429	yajL	591	6.25	3.81	134.14	135.83	107.47	23.71
gene430	panE	912	7.41	5.64	138.48	130.76	96.72	29.87
gene431	yajQ	492	12.63	12.25	619.32	604.02	796.44	81.05
gene432	yajR	1365	1.06	2.06	10.4	6.16	24.41	14.43
gene433	cyoE	891	9.5	6.94	770.27	782.69	651.26	258.52
gene434	cyoD	330	7.92	6.33	165.37	185.48	208.36	83.72
gene435	cyoC	615	8.2	4.57	234.05	204.69	326.59	130.95
gene436	cyoB	1992	15.96	12.78	341.11	373.8	637.63	298.15
gene437	cyoA	948	39.81	33.98	290.17	291.23	652.58	390.76
gene438	ampG	1476	1.77	1.31	7.62	6.38	24.19	23.96
gene439	yajG	579	10.27	6.66	27.5	31.06	87.45	72.42
gene440	bolA	318	48.15	31.83	2122.07	79.57	1802.68	227.38
gene441	tig	1299	66.29	52.69	421.76	187.07	1036.61	466.04
gene442	clpP	624	69.15	57.8	1015.95	1000.19	730.18	401.01
gene443	clpX	1275	47.41	40.45	1313.36	11417.5	791.36	392.82
gene444	lon	2355	23.71	25.82	434.37	506.79	346.06	345.68
gene445	hupB	273	51.14	31.78	1457.93	1100.39	2100.14	280.65
gene446	ppiD	1872	16.17	11.84	162.77	173.9	167.28	87.66
gene447	ybaV	372	1.21	1.73	9.04	4.6	12.42	8.69
gene448	fadM	399	7.22	3.22	32.09	30.9	30.5	14.49
gene449	queC	696	5.69	3.46	77.82	61.86	77.99	22.66
gene450	ybaE	1701	0.48	0.57	2.89	0.73	21.46	1.21
gene451	cof	819	4.07	2.16	21.34	28.75	17.14	18.3
gene452	ybaO	459	4.32	2.63	37.37	36.75	49.16	14.94
gene453	mdlA	1773	1.27	0.77	21.25	23.38	26.91	10
gene454	mdlB	1782	2.58	1.22	19.34	14.68	28.47	13.14
gene455	glnK	339	7.17	1.42	6.29	2.99	899.88	179.77
gene456	amtB	1287	6.72	3.43	14.35	11.01	1816.59	1351.25
gene457	tesB	861	8.06	4.76	32.31	12.84	61.49	24.92
gene458	ybaY	573	56.75	21.73	1854.98	1762.64	1575.77	2413.6
gene459	ybaZ	390	11.32	5.36	124.36	129.37	101.82	42.2
gene460	ffs	114	1.58	4.93	8.64	7.68	17.14	3.44
gene461	ybaA	354	10.69	5.67	84.38	75.28	59.47	13.56
gene462	ylaB	1551	4.01	2.85	37.04	45.47	48.4	11.24
gene463	ylaC	471	21.23	7.16	38.51	22.48	53.56	33.28
gene464	maa	552	23.5	8.59	35.53	29.76	69.04	47.57
gene465	hha	219	53.06	30.81	218.09	243.37	314.78	91.71
gene466	tomB	375	49.72	23.35	169.82	62.5	249.21	146.31
gene467	acrB	3150	9.47	6.68	125.96	25.58	172.99	83.76
gene468	acrA	1194	15.01	12.85	109.49	96.26	141.14	128.6
gene469	acrR	648	6.53	3.35	9.88	7.69	31.81	13
gene470	mscK	3363	6.21	4.04	33.11	34.52	53.73	23.74
gene471	ybaM	162	2.78	5.45	53.7	56.25	57.03	10.28
gene472	priC	528	4.27	3.96	56.73	55.52	43.07	19.3
gene473	ybaN	378	9.06	4.68	27.57	28.8	85.54	22.29
gene474	apt	552	16.81	5.82	49.21	27.51	119.73	69.93
gene475	dnaX	1932	12.36	6.69	94.64	105.84	125.57	106.04
gene476	ybaB	330	9.83	5.6	239.48	215.81	337.84	245.72
gene477	recR	606	4.76	3.45	190.94	111.56	236.45	250.93
gene478	htpG	1875	25.61	33.25	512.57	509.35	330.94	223.54
gene479	adk	645	48.04	32.13	264.77	150.17	602.29	248.2
gene480	hemH	963	8.51	3.42	84.79	13.58	94.37	27.16
gene481	aes	960	2.44	1.42	6.5	2.19	10.36	2.96
gene482	gsk	1305	4.97	3.82	22.32	13.36	55.68	29.66
gene483	ybaL	1677	6.88	3.21	70.03	64.76	118.18	24.6
gene484	fsr	1221	2.8	2.11	30.58	6.57	25.54	8.75
gene485	ushA	1653	4.96	3.64	129.63	110.59	106.19	24.72
gene486	ybaK	480	2.06	2.85	84.12	4.7	76.25	14.08
gene487	chiX	84	3.22	3.83	24.42	1.85	21.15	11.66
gene488	ybaP	795	4.99	2.63	89.5	78.84	128.06	22.55
gene489	ybaQ	342	26.34	11.51	267.79	272.13	393.78	132.64
gene490	copA	2505	3.27	1.64	264.87	288.61	115.86	22.18
gene491	glsA	933	0.77	1.46	695.92	612.59	163.86	13.55
gene492	ybaT	1293	0.98	1.24	707.99	692.77	226.45	112.28
gene493	cueR	408	14.13	7.48	874.35	822.52	435.03	524.27
gene494	ybbJ	459	4.91	2.45	62.4	65.37	52.45	20.92
gene495	qmcA	918	5.4	3.76	100.75	101.37	67.16	20.38
gene496	fetA	678	2.39	1.3	48.29	36.55	30.79	10.84
gene497	fetB	780	1.27	2.16	33.35	35.09	21.64	8.04
gene498	ybbN	855	21.39	25.65	318.47	453.36	232.11	165.35
gene499	ybbO	810	5.67	3.77	45.59	41.15	49.9	23.59
gene500	tesA	627	5.89	2.56	38.48	28.69	40.95	17.81
gene501	ybbA	687	5.64	3.16	30.46	33.5	38.02	20.11
gene502	ybbP	2415	1.72	1.56	13.35	10.71	16.33	6.65
gene503	rhsD	4281	4.4	2.33	9.53	7.29	11.21	11.12
gene504	ybbC	369	5.61	2.61	5.78	5.28	8.91	6.37
gene505	rhsH	708	2.67	2.38	1.85	3.3	3.26	2.77
gene506	ybbD	491	3.67	2.45	3.01	8.09	3.62	5.19
gene507	ylbI	93	20.34	6.91	4.41	34.33	3.82	18.96
gene508	ylbG	422	4.48	3.24	17.11	5.72	19.79	9.98
gene509	mnmH	1095	1.65	1.17	13.34	3.77	18.17	8.68
gene510	allS	927	0.68	0.87	0.8	0.34	5.37	1.37
gene511	allA	483	1.68	0.67	5.1	4.03	42.3	7.51
gene512	allR	816	21.08	10.83	299.7	143.22	285.45	70.12
gene513	gcl	1782	0.86	0.81	6.63	1.62	136.74	113.79
gene514	hyi	777	0.81	0.72	1.9	0.9	179.84	246.77
gene515	glxR	879	0.41	0.64	3.73	0.97	269.74	258.9
gene516	ybbW	1455	0.62	1.05	0.39	1.02	5.43	1.08
gene517	allB	1362	0.79	1.06	3.74	2.06	33	2.09
gene518	ybbY	1302	0.42	0.19	3.15	0.36	6.55	1.35
gene519	glxK	1146	0.47	1.54	7.59	1.9	12.87	2.48
gene520	allE	786	2.18	1.43	18.06	15.35	19.21	7.6
gene521	allC	1236	0.8	1.17	4.78	2.46	3.45	3.65
gene522	allD	1050	0.34	0.38	0.31	0.59	1.35	0.09
gene523	fdrA	1668	0.11	0.58	0.49	0.51	1.44	0.47
gene524	ylbE	1260	0.43	0.45	1.43	0.93	2.4	0.7
gene525	ylbF	816	0.44	0.2	2.11	2.67	3.16	1.56
gene526	ybcF	894	0.4	0.63	3.67	1.39	3.68	1.32
gene527	purK	1068	1.94	1.65	24.9	27.56	116.28	119.17
gene528	purE	510	2.12	1.73	14.64	21.22	54.87	108.73
gene529	lpxH	723	2.99	2	27.35	7.11	46.94	19.65
gene530	ppiB	495	27.48	21.26	922.77	915.84	902.17	1150.79
gene531	cysS	1386	3.77	3.48	30.37	12.08	47.11	34.71
gene532	ybcI	522	3.97	0.92	3.3	3.13	4.94	7.32
gene533	ybcJ	213	1.27	0.38	13.1	11.1	12.09	4.14
gene534	folD	867	3.64	4.82	107.62	114.28	181.77	160.91
gene535	sfmA	543	1.16	1.78	5.14	2.01	6.05	0.9
gene536	sfmC	693	0.13	0.12	0	0.34	0.26	0.28
gene537	sfmD	2604	1.56	1.45	2.27	4.46	2.87	3.54
gene538	sfmH	984	0.82	0.73	0.25	1.74	0.54	1.79
gene539	sfmF	516	0.35	0.93	0.8	1.21	1.72	1.14
gene540	sfmZ	633	1.42	0.76	0.78	1.72	1.4	2.94
gene541	argU	77	30.42	10.43	40.5	14.16	92.3	66.16
gene542	intD	1164	10.14	9.45	56.05	21.74	38.85	54.46
gene543	xisD	222	0.41	0.36	1.48	1.05	0	2.21
gene544	exoD	279	32.93	7.2	37.36	92.65	83.42	133.79
gene545	peaD	312	0.58	1.54	1.32	1.25	2.56	1.26
gene546	renD	306	0.29	0.79	1.34	0.25	1.74	0.32
gene547	insE1	300	0	0	0	0	0	0
gene548	insF1	867	0	0	0	0	0	0
gene549	emrE	333	7.84	5.79	41.4	10.76	86.43	20.3
gene550	ybcK	1527	1.95	2.26	1.18	2.14	3.26	1.8
gene551	ybcL	552	4.24	2.18	9.51	7.76	23.34	5.86
gene552	ybcM	798	14	9.06	64.38	24.69	87.94	38.67
gene553	ylcH	102	0	0	0	0	0	0
gene554	ybcN	456	0.99	0	0.18	0.51	0.39	1.5
gene555	ninE	171	0.53	0	0	0	0	0
gene556	ybcO	291	0	0.28	0	0	0	0
gene557	rusA	363	0	0	0	0.21	0.49	0
gene558	ylcG	141	0	0	0	0	0.63	0
gene559	quuD	384	1.88	2.93	5.98	3.24	4.16	4.34
gene560	nmpC	1098	1.56	2.19	9.49	9.27	83.74	6.6
gene561	insH1	1017	0	0	0	0	0	0
gene562	essD	216	3.75	2.6	2.66	4.33	6.17	9.07
gene563	rrrD	498	2.89	1.13	1.81	2.35	2.32	2.95
gene564	rzpD	462	3.12	3.48	44.94	39.77	107.1	30.54
gene565	rzoD	183	0	0	0	0	0	0
gene566	borD	294	14.09	11.48	26.52	24.1	78.26	42.32
gene567	ybcV	411	2.63	2.74	12.38	3.41	14.05	2.38
gene568	ybcW	207	22.19	19.79	291.79	283.13	330.45	130.63
gene569	ylcI	195	0.46	7.83	3.79	4	4.56	0.5
gene570	nohD	546	1.32	1.03	4.51	3.71	10.9	5.74
gene571	aaaD	309	0.58	0	2.39	3.02	4.89	4.44
gene572	tfaD	438	0.41	1.28	1.69	0.36	2.23	0.45
gene573	ybcY	655	3.16	3.31	5.51	3.57	9.9	5.68
gene574	tfaX	183	2.46	7.46	5.83	4.25	7.77	2.14
gene575	appY	750	5.4	8.14	262.28	209.76	474.85	311.37
gene576	ompT	954	184.59	116.63	881.98	779.49	441.1	418.35
gene577	pauD	45	18.02	12.5	25.53	95.16	31.59	58.78
gene578	envY	762	0.71	1.16	5.6	0.51	4.66	0.64
gene579	ybcH	891	0.51	0.54	8.01	9.92	9.57	3.19
gene580	nfrA	2973	1	0.76	13.03	5.58	17.36	6.72
gene581	nfrB	2238	0.48	0.75	9.2	4.97	9.49	5.69
gene582	cusS	1443	0.44	0.67	4.15	1.78	13.11	5.23
gene583	cusR	684	2.5	2.94	17.04	6.83	27.01	13.46
gene584	cusC	1374	0.13	0.35	1.13	0.4	0.58	1.14
gene585	cusF	333	0	0.96	3.45	1.4	1.07	0.59
gene586	cusB	1224	0.44	0.46	2.15	0.76	2.4	2.32
gene587	cusA	3144	0.72	0.74	3.78	1.83	4.01	3.83
gene588	pheP	1377	5.76	3.44	7.03	13.74	17.68	37.07
gene589	ybdG	1248	10.25	4.25	37.15	19.09	78.8	37.45
gene590	nfsB	654	8.95	3.19	159.61	120.24	268.27	50.93
gene591	ybdF	369	3.91	2.39	51.82	66.96	43.57	14.07
gene592	ybdJ	249	7.96	0.32	38.23	36.69	29.25	16.92
gene593	ybdK	1119	5.39	4.16	333.1	306.68	89.07	14.01
gene594	sokE	59	0	5.45	0	2.64	0	3.32
gene595	hokE	153	0.59	1.05	1.07	1.02	0	1.92
gene596	insL1	1113	0.08	0.29	0.44	0.49	0.64	0.62
gene597	entD	621	2.76	2.72	4.23	5.77	20.74	5.36
gene598	fepA	2241	4.9	6.06	8.68	11.4	61.48	56.25
gene599	fes	1203	1.95	2.6	1.77	5.7	52.21	1.79
gene600	ybdZ	219	0	0	0	0	1.22	0
gene601	entF	3882	1.42	1.68	5.33	3.01	76.89	63.46
gene602	fepE	1134	0.4	1.49	0.58	0.55	1.02	1.64
gene603	fepC	816	2.54	1.38	3.32	2.67	41.15	3
gene604	fepG	993	2.36	1.54	2.48	3.53	21.02	1.78
gene605	fepD	1005	9.68	5.2	5.72	13.71	43.58	5.07
gene606	entS	1251	7.56	3.15	3.94	15.56	39.84	27.75
gene607	fepB	957	4.52	3.44	8.49	5.94	48.64	5.22
gene608	entC	1176	6.28	4.44	1.81	5.96	97.9	4
gene609	entE	1611	2.85	2.69	3.26	3.29	99.37	91.03
gene610	entB	858	1.15	1.87	4.59	2.18	112.75	2.4
gene611	entA	747	1.21	0.97	6.04	2.92	72.19	53.15
gene612	entH	414	1.96	2.33	7.33	4.33	97.2	65.21
gene613	cstA	2106	5.09	2.48	13.79	10.98	28.39	14.05
gene614	ybdD	198	7.73	5.68	117.29	109.66	112.17	131.17
gene615	ybdH	1089	4.3	2.88	212.66	200.5	38.18	11.43
gene616	ybdL	1161	5.04	2.56	298.36	271.75	34.66	47.09
gene617	ybdM	630	1.29	1.53	6.38	7.4	5.22	2.95
gene618	ybdN	1221	0.3	0.26	1.55	0.64	1.38	1.52
gene619	ybdO	903	1.4	2.14	1.45	2.41	2.36	2.6
gene620	dsbG	747	2.77	2.69	62.62	54.9	60.29	11.28
gene621	ahpC	564	76.98	72.07	10095.9	10011	6514.55	7094.75
gene622	ahpF	1566	15.88	7.59	603.59	631.04	280.74	104.73
gene623	uspG	429	11.76	8.8	622.85	649.91	402.14	68.97
gene624	ybdR	1239	5.6	5.19	47.95	77.29	36.06	12.65
gene625	rnk	411	8.99	6.65	37.14	29.09	75.87	22.41
gene626	rna	807	5.58	3.88	121.01	108.2	118.12	200.64
gene627	citT	1464	0.49	0.38	0.95	0.85	1.82	2.21
gene628	citG	879	0.31	0.18	0.09	0.44	0.3	0
gene629	citX	552	0.33	0	0.15	0	0.16	0.35
gene630	citF	1533	0.24	0.16	0.32	0.2	0.81	0.45
gene631	citE	909	0	0	0.27	0	0.2	0.11
gene632	citD	297	0	0.27	0	0	0	0
gene633	citC	1059	0.09	0.53	0	0.07	0.42	0
gene634	citA	1659	2.28	1.4	17.07	6.95	14.73	9.51
gene635	citB	681	1.85	1.06	16.99	13.32	10.04	6.04
gene636	dcuC	1386	1.75	0.75	4.03	2.08	3.78	2.9
gene637	pagP	561	1.28	2.86	295.2	297.22	186.7	5.41
gene638	cspE	210	341.86	159.9	4568.27	4198.73	10144.1	6767.47
gene639	flc	384	6.1	5.44	110.7	116.08	54.37	23.98
gene640	ybeM	788	5.94	3.87	41.45	40.09	29.54	19.27
gene641	tatE	204	25.61	12.21	398.26	329.44	475.09	80.69
gene642	lipA	966	11.84	11.56	264.88	271.52	348.44	72.92
gene643	ybeF	954	2.74	1.52	2.75	7.84	4	4.72
gene644	lipB	642	14.03	12.51	55.86	13.1	61.58	38
gene645	ybeD	264	45.38	41.38	713.4	639.41	239.58	173.68
gene646	dacA	1212	4.68	4.18	68.86	69.51	135.96	29.34
gene647	rlpA	1089	11.41	5.83	84.33	91.74	122.85	56.14
gene648	mrdB	1113	2.27	1.52	27.43	8.04	54.91	25.18
gene649	mrdA	1902	3.84	3.21	17.39	9.95	45.82	31.47
gene650	rlmH	468	2.5	1.89	19.64	15.14	44.99	22.4
gene651	rsfS	318	8.5	7.83	67.87	30.12	150.57	64.7
gene652	cobC	612	1.77	1.05	20.38	3.44	15.68	11.05
gene653	nadD	642	2.24	1.5	46.4	57.03	31.96	18.62
gene654	holA	1032	2.53	2.96	45.57	69.36	43.47	28.96
gene655	lptE	582	11.61	6.21	100.96	134.65	72.66	77.27
gene656	leuS	2583	15.55	11.44	165.65	149.71	110.16	121.42
gene657	ybeL	483	10.82	11.64	984.27	929.98	654.03	661.33
gene658	ybeQ	978	2.12	1.56	3.36	3.66	5.54	2.7
gene659	ybeR	708	0.51	0.91	0.35	4.07	2.26	2.21
gene660	djlB	1428	0.88	0.9	0.52	1.36	0.75	1.44
gene661	ybeT	555	1.14	1.16	1.63	4.35	1.76	4.59
gene662	ybeU	708	0.76	1.59	1.04	4.29	2.89	3.04
gene663	djlC	1452	2.48	1.83	3.39	5.63	6.3	5.94
gene664	hscC	1671	1.08	0.82	2.41	1.58	4.68	4.4
gene665	rihA	936	1.35	0.26	13.15	11.75	97	8.9
gene666	gltL	726	4.59	2.21	38.77	39.54	151.97	102.29
gene667	gltK	675	1.6	1.67	16.66	13.69	64.22	59.95
gene668	gltJ	741	2.31	1.84	23.48	26.51	81.4	79.46
gene669	gltI	909	9.31	6.01	318.06	306.98	735.89	205.11
gene670	insH1	1017	3.72	2.61	5.57	7.58	28.04	99.03
gene671	lnt	1539	5.62	4.49	79.29	72.02	75.79	53.16
gene672	ybeX	879	20.8	15.45	512.09	464.4	426.69	205.31
gene673	ybeY	468	12.9	15.96	341.59	320.11	222.66	102.58
gene674	ybeZ	1041	32.1	33.57	576.74	743.87	339.13	178.54
gene675	miaB	1425	13.4	8.06	72.04	25.41	154.48	81.96
gene676	ubiF	1176	4.52	3.35	155.69	128.41	88.53	18.08
gene677	glnX	75	1.2	0	4.38	0	7.11	2.61
gene678	glnV	75	0	0	8.75	2.08	14.21	5.23
gene679	metU	77	2.34	0	0	1.01	6.92	1.27
gene680	glnW	75	0	0	4.38	1.04	7.11	7.84
gene681	glnU	75	7.21	0	4.38	9.34	11.84	18.29
gene682	leuW	85	1.06	0	1.93	0.92	4.18	8.07
gene683	metT	77	1.17	0	25.58	6.07	17.31	11.45
gene684	asnB	1665	4.81	5.74	127.61	136.29	86.27	81.13
gene685	umpH	753	11.48	5.01	90.67	125.02	144.64	62.45
gene686	nagC	1221	4.28	2.76	83.07	82.67	120.05	29.77
gene687	nagA	1149	4	2.31	78.99	76.44	71.13	13.47
gene688	nagB	801	3.37	1.91	151.53	144.76	133.75	105.64
gene689	nagE	1947	2.5	2.19	42.15	46.52	96.68	21.08
gene690	glnS	1665	7.47	7.33	112.13	127.12	158.46	67.91
gene691	chiP	1407	1.02	1.26	0.76	1.66	2.34	1.74
gene692	chiQ	327	0.28	1.47	4.27	2.62	6.52	3.6
gene693	fur	447	57.83	33.25	424.46	378.03	666.16	176.22
gene694	uof	87	7.25	6.46	58.48	8.95	92.92	21.4
gene695	fldA	531	21.54	13.46	396.72	321.26	585.21	140.04
gene696	ybfE	294	5.82	5.46	17.03	10.33	45.63	43.66
gene697	ybfF	765	4.71	2.63	37.87	27.53	47.49	16.14
gene698	seqA	546	24.75	14.86	150.3	157.35	211.19	88.29
gene699	pgm	1641	10.7	6.17	204.44	231.41	227.15	78.57
gene700	ybfP	495	1.09	1.79	4.14	3.46	5.02	5.94
gene701	ybfG	651	3.04	1.97	2.4	4.43	3.82	3.61
gene702	ybfI	150	0	0.54	0	0	0	0.65
gene703	potE	1320	1.71	0.61	8.7	3.66	10.7	5.72
gene704	speF	2199	0.41	0.44	1.31	0.53	1.78	0.8
gene705	ybfK	258	0.35	0.31	0	1.51	0	0.38
gene706	kdpE	678	1.73	1.78	16.82	16.9	18.74	5.64
gene707	kdpD	2685	2.82	1.91	27.14	26.73	29.48	10.66
gene708	kdpC	573	1.26	0.28	5.73	1.63	8.53	2.05
gene709	kdpB	2049	1.1	0.78	4.29	5.33	5.33	2.58
gene710	kdpA	1674	0.16	0.43	1.13	0.74	1.96	0.82
gene711	kdpF	90	0	0	0	0	0.99	0
gene712	ybfA	207	13.92	11.64	2313.67	2131.22	780.63	38.81
gene713	rhsC	4194	1.95	1.63	8.36	4.86	5.95	3.99
gene714	ybfB	327	0.28	2.21	2.26	2.62	2.72	3.3
gene715	rhsO	1521	1.6	1.48	2.27	3.89	2.39	2.58
gene716	ybfC	570	2.84	2.68	6.62	4.1	10.29	2.75
gene717	ybfQ	240	3.75	2.68	7.18	8.43	9.99	3.27
gene718	ybfL	1137	1.98	1.77	3.25	5.41	3.52	2.5
gene719	ybfD	762	1.77	2.11	4.31	5.93	3.73	2.31
gene720	ybgA	510	2.65	1.73	342.58	354.73	184.11	17.48
gene721	phr	1419	2.92	3.79	139.55	117.24	118.07	16.5
gene722	dtpD	1482	2.55	2.71	9.25	10.41	5.45	4.3
gene723	ybgI	744	16.47	8.85	266.49	301.08	236.65	66.5
gene724	ybgJ	657	12.48	6.36	222.84	244.06	165.37	58.31
gene725	ybgK	933	9.85	4.99	223.94	229.03	197.47	59.75
gene726	ybgL	735	9.31	3.61	145.93	115.78	115.06	42.12
gene727	nei	792	2.5	2.74	136.88	139.14	102.63	23.01
gene728	abrB	1047	4.3	1.84	27.59	33.57	29.44	10.76
gene729	ybgO	1062	1.78	1.06	1.24	1.32	1.59	1.29
gene730	ybgP	729	1.48	1.32	1.24	0.85	1.22	1.48
gene731	ybgQ	2448	2.83	1.97	0.34	2.54	1.09	1.12
gene732	ybgD	567	2.86	3.12	0.87	5.49	1.41	3.11
gene733	gltA	1284	5749.36	10098.3	2354.44	38115.8	3225.45	13566
gene734	sdhC	390	16.4	14.01	56.39	59.69	430.73	351.96
gene735	sdhD	348	3.11	0.92	7.55	5.15	88.07	31.53
gene736	sdhA	1767	5.51	4.27	84.39	76.35	654.17	552.92
gene737	sdhB	717	7.79	7.84	165.05	142.79	1119.66	221.5
gene738	sucA	2802	4.95	5.02	267.4	211.89	982.83	830.04
gene739	sucB	1218	8.95	8.84	620.34	529.41	2072.23	2005.09
gene740	sucC	1167	8.18	8.67	482.05	424.02	1739.55	1720.69
gene741	sucD	870	7.45	7.66	482.96	525.24	1756.48	1594.58
gene742	mngR	723	10.34	6.22	25.2	31.88	35.14	28.32
gene743	mngA	1977	0.46	0.81	0.54	0.83	0.99	1.09
gene744	mngB	2634	1.33	1.65	10.72	2.39	10.12	5.1
gene745	cydA	1569	14.07	10.65	2351.74	2250.52	911.56	856.92
gene746	cydB	1140	9.8	8.24	1145.52	1031.14	322.92	68.75
gene747	cydX	114	0	0	10.8	8	0.78	0
gene748	ybgE	294	2.45	0.55	133.15	113.71	38.98	8.33
gene749	ybgC	405	7.34	5.75	55.72	36.33	69.53	84.91
gene750	tolQ	693	8.06	9.04	33.87	21.01	58.71	69.42
gene751	tolR	429	6.51	3.75	33.28	16.33	60.47	46.59
gene752	tolA	1266	9.61	9.01	88.61	26.26	128.69	78.55
gene753	tolB	1293	38.59	20.44	382.78	393.28	573.13	215.35
gene754	pal	522	36.41	23.08	1561.9	1601.58	1810.05	2560.76
gene755	ybgF	792	22.18	16.94	477.57	464.2	623.64	181.6
gene756	lysT	76	160.01	82.45	586.33	476.38	1051.99	1262.07
gene757	valT	76	13.04	4.23	39.95	34.83	80.65	125.05
gene758	lysW	76	48.59	14.8	65.87	73.76	135.59	202.4
gene759	valZ	76	14.22	1.06	39.95	22.54	66.63	54.14
gene760	lysY	76	32	21.14	39.95	53.27	153.12	113.44
gene761	lysZ	76	59.26	29.6	197.6	213.09	454.69	351.94
gene762	lysQ	76	3.56	2.11	5.4	2.05	21.04	16.76
gene763	nadA	1044	32.96	16	21.38	7.68	31.48	11.82
gene764	pnuC	720	25.4	12.05	74.88	14.92	65.15	20
gene765	zitB	942	19.79	7.76	72.92	28.43	46.87	26.52
gene766	ybgS	381	53.9	25.72	2245.47	1753.75	1370.06	90.77
gene767	aroG	1053	59.02	39.21	1072.69	942.41	696.93	320.26
gene768	gpmA	753	50.24	28.27	1627.24	1209.4	1936.9	263.61
gene769	galM	1041	30.63	12.89	144.82	60.13	174.94	112.66
gene770	galK	1149	12.31	5.8	79.35	85.34	84.66	42.12
gene771	galT	1047	14.8	5.06	67.09	25.51	77.21	39.49
gene772	galE	1017	19.84	8.14	88.28	39.27	180.46	67.73
gene773	modF	1473	39.38	12.6	46.52	67.39	36.85	63.99
gene774	modE	789	22.03	12.12	77.07	47.56	84.89	58.74
gene775	acrZ	150	37.83	16.07	674.02	730.63	817.87	88.83
gene776	modA	774	3.96	2.91	18.34	8.35	38.68	15.82
gene777	modB	690	1.57	1.28	12.73	9.14	16.09	13.63
gene778	modC	1059	2.64	2.5	14.88	8.75	20.89	16.47
gene779	ybhA	819	40.69	13.24	35.67	85.56	46.53	103.84
gene780	pgl	996	8.59	6.37	589.28	625.09	291.12	53.81
gene781	ybhD	954	26.34	9.6	37.51	76.64	29.15	88.42
gene782	ybhH	1053	0.77	0.38	0.47	3.84	1.01	2.79
gene783	ybhI	1434	1.38	0.45	0.69	2.39	1.05	2.66
gene784	ybhJ	2262	1.47	1.21	2	3.75	2.12	3.29
gene785	ybhC	1284	33.11	11.7	71.33	114.55	60.05	168.56
gene786	ybhB	477	4.15	1.35	317.76	325.71	373.4	178.25
gene787	bioA	1290	0.56	0.56	1.84	1.39	2.89	2.2
gene788	bioB	1041	0.95	1.16	2.84	1.87	3.58	2.64
gene789	bioF	1155	0.39	0.49	1.42	0.88	3	2.38
gene790	bioC	756	0.6	0.43	2.06	1.54	2.7	1.94
gene791	bioD	678	0.27	0.59	3.03	1.34	5.11	2.75
gene792	uvrB	2022	24.81	15.73	224.76	254.56	206.62	99.43
gene793	ybhK	909	5.85	4.07	24.47	16.96	50.33	41.93
gene794	moaA	990	23.38	18.74	59.93	61.08	117.46	60.27
gene795	moaB	513	11.24	7.52	119.98	119.56	162.26	15.28
gene796	moaC	486	4.63	4.79	74.8	69.25	111.87	13.71
gene797	moaD	246	1.83	1.63	10.68	10.63	15.17	1.59
gene798	moaE	453	6.56	5.14	97.1	97.7	138.84	12.11
gene799	ybhL	705	21.72	10.48	997.23	933.79	414.06	73.65
gene800	ybhM	714	3.03	1.24	10.8	10.14	9.08	7.82
gene801	ybhN	957	1.6	1.76	32.33	30.03	20.7	4.2
gene802	clsB	1242	3.63	1.42	101.95	102.88	41.27	11.36
gene803	ybhP	762	8.39	3.9	114.05	112.82	55.84	18.9
gene804	ybhQ	411	22.35	7.43	20.37	22.16	137.25	34.8
gene805	ybhR	1107	0.98	1.31	64.05	62.67	39.24	7.79
gene806	ybhS	1134	0.95	0.78	60.57	63.36	33.45	6.39
gene807	ybhF	1737	2.54	1.71	163.52	157.26	62.04	15.17
gene808	ybhG	999	0.81	1.53	306.65	315.22	64.2	9.22
gene809	ybiH	672	5.09	2.39	255.96	263.32	71.52	18.22
gene810	rhlE	1365	9.24	8	42.99	25.78	75.3	73
gene811	ybiA	483	3.92	1.83	15.29	5.96	47.82	10.14
gene812	dinG	2151	12.06	7.43	37.47	24.18	58.64	51.42
gene813	ybiB	963	11.04	6.01	297.84	260.13	151.01	45.99
gene814	ybiC	1086	13.6	7.84	438.28	433.62	188.63	59.9
gene815	ybiJ	261	4.14	4.31	350.58	359.25	182.09	25.53
gene816	ybiI	267	2.7	3.01	163.51	154.96	114.12	13.94
gene817	ybiX	678	0.66	0.95	3.39	1.38	15.72	1.01
gene818	fiu	2283	1.66	1.62	3.2	3.99	32.02	1.59
gene819	mcbA	261	1.38	3.39	234.25	225.37	100.07	7.51
gene820	rlmF	927	5.83	4.51	27.09	10	31.82	28.75
gene821	ybiO	2226	1.98	1.05	47	46.38	25.18	5.9
gene822	glnQ	723	24.17	13.11	29.4	29.72	382.37	89.44
gene823	glnP	660	37.26	19.96	34.69	24.66	246.58	72.89
gene824	glnH	747	120.1	79.69	127.55	90.89	1453.58	1852.85
gene825	dps	504	92.76	68.7	26863.2	27404.2	12220.6	756
gene826	rhtA	888	1.83	2.44	7.39	4.12	11.6	8.61
gene827	ompX	516	203.55	173.12	10208.8	9780.72	8148.7	7785.32
gene828	opgE	1584	5.97	2.89	5.6	6.14	9.25	19.61
gene829	mntS	129	219.26	75.35	309.81	295.97	252.04	283.29
gene830	mntR	468	18.86	10.13	48.57	34.44	59.22	64.9
gene831	ybiR	1119	7.33	3.02	12.47	12.39	20.56	22.33
gene832	ldtB	921	26.11	17.18	125.01	119.59	125.87	93.4
gene833	ybiT	1593	16.12	10.29	51.05	44.58	85.77	98.59
gene834	ybiU	1266	2.92	2.35	41.68	26.01	78.66	23.68
gene835	ybiV	816	7.06	5.02	22.33	16.13	45.29	31.58
gene836	ybiW	2433	0.26	0.79	2.29	1.54	4.13	0.81
gene837	ybiY	900	0.1	1.07	0.73	0.26	1.38	0.44
gene838	fsaA	663	1.49	1.82	8.91	3.41	8.71	3.69
gene839	moeB	750	4.8	2.46	80.75	89.76	114.18	22.47
gene840	moeA	1236	6.78	4.81	97.27	93.54	143.89	30.28
gene841	iaaA	966	61.08	29.6	119.02	146.77	152.2	89.25
gene842	gsiA	1872	24.4	9.57	86.62	49.79	94.62	33.81
gene843	gsiB	1539	7.96	3.5	107.18	119.98	81.68	13.94
gene844	gsiC	921	3.62	2.01	41.61	57.95	31.06	7.77
gene845	gsiD	912	2.27	1.5	30.95	34.7	22.89	4.08
gene846	yliE	2349	1.65	1.54	5.28	4.08	12.56	3
gene847	yliF	1329	3.52	2.12	4.26	6.09	10.9	6.56
gene848	rimO	1326	5.91	4.91	21.41	11.22	38.59	27.12
gene849	bssR	384	9.15	6.28	141.9	135.68	40.02	9.95
gene850	yliI	1116	1.21	1.94	17.35	15.09	34.79	3.42
gene851	gstB	627	13.5	6.02	199.47	199.74	214.22	52.03
gene852	dacC	1203	13.48	9.15	278.53	297.67	173.46	49.03
gene853	deoR	759	7.48	4.97	36.55	12.72	51.15	23.88
gene854	ybjG	597	8.3	5.38	14.02	18.52	23.06	28.56
gene855	mdfA	1233	3.65	2.8	34.61	39.03	24.64	25.19
gene856	ybjH	285	1.9	2.54	7.2	5.19	18.08	3.78
gene857	ybjI	816	4.64	3.64	19.21	19.56	57.7	15.73
gene858	ybjJ	1209	4.25	2.52	5.77	7.53	19.69	11.99
gene859	rcdA	537	3.86	4.64	11.16	8.84	37.72	14.41
gene860	rybB	79	6.84	0	0	4.93	3.37	2.48
gene861	ybjL	1686	8.49	4.86	66.73	68.52	61.8	36.84
gene862	ybjM	378	5	2.55	183.67	199.66	176.49	37.32
gene863	grxA	258	5.59	2.8	148.23	153.24	217.61	38.73
gene864	ybjC	288	2.5	1.95	29.06	30.57	28.69	8.16
gene865	nfsA	723	2.12	2.78	53.23	51.11	92.03	12.06
gene866	rimK	903	1.5	1.33	28.35	36.9	43.97	12.8
gene867	ybjN	477	3.59	3.87	101.85	100.73	180.28	39.44
gene868	potF	1113	13.35	9.89	32.81	29.33	120.84	37.06
gene869	potG	1134	2.46	2.2	14.55	12.23	29.92	9.59
gene870	potH	954	0.57	1.09	11.96	12.41	12.57	3.29
gene871	potI	846	2.24	0.76	25.61	22.21	21.42	9.73
gene872	ybjO	489	2.03	1.15	7.72	6.69	17.26	13.02
gene873	rlmC	1128	4.63	3.7	8.88	8.56	21.5	23.63
gene874	artJ	732	8.49	7.13	79.37	81.36	51.94	8.57
gene875	artM	669	2.56	2.76	282.5	294.89	251.63	216.53
gene876	artQ	717	2.14	0.78	203.39	194.02	152.02	8.75
gene877	artI	732	4.43	3.51	589.25	571.59	608.86	29.58
gene878	artP	729	7.78	4.96	242.48	242.6	251.27	37.77
gene879	ybjP	516	10.82	5.45	1057.14	920.37	433.84	45.95
gene880	ybjQ	324	14.18	7.19	417.16	334.12	245.67	54.73
gene881	amiD	831	7.91	4.93	277.4	220.58	147.74	47.87
gene882	ybjS	1014	5.15	2.54	29.3	14.21	39.51	32.66
gene883	ybjT	1431	3.9	3.2	69.28	79.9	73.63	24.51
gene884	ltaE	1002	11.24	5.61	209.01	211.98	167.83	36.96
gene885	poxB	1719	9.75	5.7	674.66	712.32	530.89	504.15
gene886	hcr	969	0.19	0.66	2.2	1.04	2.29	0.51
gene887	hcp	1653	0.33	0.39	0.84	0.52	0.86	1.13
gene888	ybjE	900	3.8	2.14	6.2	6.14	12.54	15.02
gene889	aqpZ	696	2.98	2.08	9.55	6.15	6.38	11.12
gene890	ybjD	1659	3.37	2.32	22.9	26.71	32.66	16.24
gene891	ybjX	993	53.61	34.71	131.15	173.52	161.3	163.29
gene892	macA	1116	9.12	4.1	62.28	56.98	41.39	26.07
gene893	macB	1947	5.04	3.51	51.3	51.68	26.78	28.38
gene894	cspD	225	40.83	18.21	1105.87	1159.17	1189.2	1581.5
gene895	clpS	321	45.46	24.27	292.72	305.98	199.81	119.65
gene896	clpA	2277	81.14	43.92	748.57	843.65	1110.38	328.22
gene897	serW	88	14.33	10.95	13.06	14.16	25.24	23.38
gene898	infA	219	122.98	73.73	928.19	920.03	1479.77	1348.72
gene899	aat	705	2.43	2.05	43.19	46.85	50.02	18.48
gene900	cydC	1722	1.26	1.26	41.99	44.39	52.05	12.63
gene901	cydD	1767	1.84	1.05	23.96	24.36	38.36	9.32
gene902	trxB	966	10.91	9.15	94.47	101.76	194.13	55.78
gene903	lrp	495	79.89	51.77	813.19	808.14	609.46	407.73
gene904	ftsK	3990	18.58	12.66	147.06	44.08	178.69	102.62
gene905	lolA	612	25.17	18.11	250.89	245.55	218.89	94.61
gene906	rarA	1344	6.77	4.54	110.76	108.19	79.71	47.89
gene907	serS	1293	30.03	21.25	774	703.45	644.1	230.28
gene908	dmsA	2445	1.22	1.25	4.97	2.61	6.43	3.77
gene909	dmsB	618	0.87	2.08	4.12	1.51	5.61	4.12
gene910	dmsC	864	1.56	1.39	7.6	2.34	5.96	5.67
gene911	ycaC	627	2.44	3.33	855.33	885.46	1178.09	1522.16
gene912	ycaD	1149	2.27	2.17	26.93	28.03	14.61	27.03
gene913	ycaM	1431	0.76	0.95	3.27	2.34	6.58	3.08
gene914	ycaN	909	4.26	1.77	9.21	7.71	7.04	9.59
gene915	ycaK	591	0.3	2.45	3.33	2.77	6.01	5.8
gene916	pflA	741	4.25	4.01	339.44	342.71	238.81	30.01
gene917	pflB	2283	19.29	15.31	2672.23	2636.56	1100.26	999.65
gene918	focA	858	3.36	2.72	628.02	636.72	288.87	12.9
gene919	ycaO	1761	4.96	3.28	20.74	14.28	66.69	39
gene920	ycaP	693	2.86	2.55	82.42	84.61	58.97	14.99
gene921	serC	1089	58.15	26.48	391.03	392.66	418.23	244.89
gene922	aroA	1284	12.98	8.13	77.72	80.25	89.87	53.72
gene923	ycaL	765	2.35	0.74	4.93	3.16	4.99	4.99
gene924	cmk	684	28.45	25.25	110.86	68.3	181.31	161.86
gene925	rpsA	1674	182.58	145.69	2098.93	2146.56	3648.7	1636.72
gene926	ihfB	285	122.95	60.88	2919.49	2940.8	1422.29	331.74
gene927	ycaI	2265	4.18	1.38	6.41	3.92	4.43	7.74
gene928	msbA	1749	18.59	9.28	37.63	29.25	86.6	69.8
gene929	lpxK	987	6.39	2.03	25.86	11.2	47.07	31.07
gene930	ycaQ	1233	2.41	2.02	8.85	3.66	14.12	11.28
gene931	ycaR	183	1.48	0.44	31.39	32.13	27.67	2.14
gene932	kdsB	747	7.48	5.16	165.56	168.76	156.74	45.25
gene933	ycbJ	894	6.35	6.2	108.5	107.16	52.37	21.81
gene934	elyC	780	2.19	2.06	8.52	2.89	8.2	7.29
gene935	smtA	786	5.16	3.68	31.74	14.46	48.15	33.9
gene936	mukF	1323	4.36	3.1	22.76	13.18	36.33	25.47
gene937	mukE	705	3.19	3.19	30.61	31.49	42.34	17.09
gene938	mukB	4461	4.28	2.95	73.77	75.24	101.2	44.12
gene939	ldtD	1848	10.77	6	335.45	347.81	162.38	48.09
gene940	ycbK	549	59.4	52.68	216.45	207.51	381.39	129.03
gene941	ycbL	648	30.44	20.83	231.38	220.61	279.8	114.46
gene942	aspC	1191	12.63	11.2	247.09	231.44	316.33	71.98
gene943	ompF	1089	164.69	154.76	176.71	573.91	1925.9	2538.53
gene944	asnS	1401	21.09	15.71	217.32	98.98	413.23	212.59
gene945	pncB	1203	31.22	16.29	48.71	37.73	130.85	102.13
gene946	pepN	2613	11.62	7.35	176.79	174.36	164.1	63.52
gene947	ssuB	768	0.7	1.36	9.83	8.72	9.25	5.1
gene948	ssuC	792	0.11	0.51	1.14	0.39	1.57	0.87
gene949	ssuD	1146	0.39	0.63	2.15	0.75	1.86	0.94
gene950	ssuA	960	0.28	0.25	0.43	0.57	0.83	0.51
gene951	ssuE	576	1.09	1.12	1.14	0.81	0.77	1.36
gene952	elfA	540	3.17	3.12	18.39	19.47	14.81	5.62
gene953	elfD	702	0.64	2.29	0.82	1.66	2.02	1.12
gene954	elfC	2601	0.83	0.93	2.59	1.86	1.88	1.58
gene955	elfG	1071	1.51	0.98	4.9	2.11	6.8	4.21
gene956	ycbU	543	1.33	0.44	1.81	2.58	3.76	2.71
gene957	ycbV	516	1.22	0.47	3.66	1.66	1.89	1.52
gene958	ycbF	711	1.65	0.68	5.31	2.41	5.75	4.96
gene959	pyrD	1011	3.03	2.22	13.64	13.08	46.66	19.28
gene960	zapC	543	48.77	23.52	121.66	136.22	118.94	232.4
gene961	ycbX	1110	6.01	4.13	33.64	17.61	47.14	27.27
gene962	rlmL	2109	9.74	4.53	25.56	17.76	51.89	36.47
gene963	uup	1908	7.27	3.96	81.94	77.79	118.87	44.16
gene964	pqiA	1254	4.96	1.73	51.63	47.82	46.97	16.8
gene965	pqiB	1641	2.69	2.94	64.21	57.21	66.1	17.85
gene966	pqiC	564	1.92	1.71	64.9	62.9	71.04	9.38
gene967	rmf	168	391.41	128.15	12015.6	11340.2	5073.1	456.05
gene968	fabA	519	51.2	28.17	425.03	230.88	579.91	429.66
gene969	ycbZ	1761	10.95	7.71	137.19	128.26	130.2	48.74
gene970	matP	453	19.29	11.88	114.31	106.27	84.13	47.15
gene971	ompA	1041	619.12	390.94	15073.1	13051.5	11931.4	3014.07
gene972	sulA	510	136.88	39.54	414.99	322.13	597.11	609.94
gene973	sxy	630	15.87	7.91	54.32	28.3	42.3	32.19
gene974	yccS	2154	3.05	1.79	14.36	5.82	29.28	13.65
gene975	yccF	447	4.84	4.13	18.18	15.05	34.78	16.88
gene976	helD	2055	7.19	4.61	136.73	127.16	130.9	30.56
gene977	mgsA	459	23.55	12.78	449.66	435.11	391.92	64.89
gene978	yccT	663	2.58	0.97	42.08	39.05	15.68	3.84
gene979	yccU	414	5	5.05	420.23	415.42	254.27	332.37
gene980	hspQ	318	35.41	39.16	592.78	590.44	232.98	136.49
gene981	rlmI	1191	5.6	2.7	19.64	7.84	51.69	30.44
gene982	yccX	279	10.33	9.79	265.31	276.19	106.98	30.2
gene983	tusE	330	11.46	5.11	48	43.67	100.68	35.63
gene984	yccA	660	30.44	11.56	371.41	321.35	813.91	102.58
gene985	serT	88	0	6.39	14.92	5.31	18.17	12.25
gene986	hyaA	1119	0.72	0.5	245.02	250.9	16.83	0.7
gene987	hyaB	1794	0.35	0.85	126.07	130.39	8.07	0.44
gene988	hyaC	708	0	0.34	90.41	100.55	6.4	1.25
gene989	hyaD	588	0.61	0.27	111.23	108.53	9.67	1
gene990	hyaE	399	1.13	0	42.57	49.59	2	0.49
gene991	hyaF	858	0.42	1.22	129.31	131.36	9.73	2.85
gene992	cbdA	1545	0.35	1.14	263.67	253.07	38.41	4.06
gene993	cbdB	1137	1.19	0.49	249.51	251.58	44.85	3.53
gene994	cbdX	93	0	0	15	20	1.91	0
gene995	appA	1299	1.94	1.17	230.53	234.52	44.04	4.75
gene996	etk	2181	2.44	1.36	15.05	18.14	14.95	10.06
gene997	etp	447	0.2	0.18	1.84	3.35	3.38	1.32
gene998	gfcE	1140	0.47	0.35	1.8	1.23	2.65	2.23
gene999	gfcD	2097	0.52	0.46	1.25	1.26	2.16	3.18
gene1000	gfcC	747	0	0	0.66	1.67	1.66	3.54
gene1001	gfcB	645	0.56	0	1.78	1.69	2.48	4.56
gene1002	gfcA	306	17.66	4.46	13.68	24.17	26.71	59.87
gene1003	insA	276	1.31	0	1.78	0.85	0.97	1.06
gene1004	insB1	504	0	0.64	1.14	0.46	0.71	0.39
gene1005	cspH	213	5.92	2.26	0.77	2.19	6.67	22.54
gene1006	cspG	213	581.91	160.29	157.96	712.08	715.68	3096.1
gene1007	ymcE	231	7.8	0.35	2.13	9.1	10.38	35.63
gene1008	gnsA	174	13.46	10.16	12.73	22.82	20.93	32.1
gene1009	yccM	1074	0.5	0.6	3.13	1.23	2.07	0.73
gene1010	torS	2745	1.84	1.23	11.12	4.62	8.45	5.92
gene1011	torT	1029	2.63	2.19	12.44	6.73	10.88	9.24
gene1012	torR	693	4.55	2.43	21.2	10.22	28.71	12.3
gene1013	torC	1173	0.15	0.55	1.96	2.11	1.51	0.75
gene1014	torA	2547	0.71	0.98	3.32	4.19	3.28	2.38
gene1015	torD	600	1.65	0.8	5.2	4.28	6.07	6.69
gene1016	cbpM	306	5.59	3.41	2375.59	2372.72	544.91	327.34
gene1017	cbpA	921	15.26	9.07	3744.77	3825.45	947.28	51.49
gene1018	yccE	1257	0.93	1.53	7.38	9.35	8.76	2.03
gene1019	agp	1242	3.63	3.3	95.21	99.33	139.55	89.28
gene1020	yccJ	228	7.51	4.23	1141.35	1107.17	432.49	27.5
gene1021	wrbA	597	17.2	10.76	2905.26	3016.34	1001.59	675.61
gene1022	ymdF	174	6.73	9.23	1063.07	1084.95	389.03	12.95
gene1023	rutG	1329	1.29	1.15	13.71	14.41	139.64	129.83
gene1024	rutF	495	0.36	0.32	1.66	1.6	64.07	62.18
gene1025	rutE	591	0.76	0.68	0.97	0	71.55	75.14
gene1026	rutD	801	0.9	0.3	1.23	1.11	55.12	44.28
gene1027	rutC	387	0.23	0	0.21	0	38.56	49.81
gene1028	rutB	693	2.47	0.81	0.71	0.11	90.89	85.34
gene1029	rutA	1149	4.94	1.82	0.5	0.68	162.75	127.54
gene1030	rutR	639	9.87	6.66	20.29	25.59	39.48	18.86
gene1031	putA	3963	1.23	1.44	8.78	12.57	161.28	30.61
gene1032	putP	1509	4.18	3.09	18.93	16.92	54.81	51.03
gene1033	efeU	830	22.14	8.52	6.43	29.74	32.86	17.23
gene1034	efeO	1128	5.83	3.7	4.51	9.18	81.12	6.43
gene1035	efeB	1272	5.38	2.72	8.52	7.84	89.25	7.39
gene1036	phoH	1065	36.79	13.43	119.59	113.98	383.87	86.38
gene1037	pgaD	414	2.83	0.58	9.71	7.9	7.3	6.63
gene1038	pgaC	1326	0.88	0.91	1.79	2.47	3.42	4.65
gene1039	pgaB	2019	1.47	1.63	1.3	1.7	2.82	4.32
gene1040	pgaA	2424	1.26	1.09	3.42	4.59	6.63	7.36
gene1041	ycdT	1359	17.37	10.29	26.51	56.6	31.05	72.53
gene1042	insF1	867	0.31	0.09	0.47	0.09	0.51	0.9
gene1043	insE1	300	0	0.27	0.55	0.52	0.3	0.98
gene1044	ymdE	342	1.32	0.23	0.72	2.73	0.26	2.29
gene1045	ycdU	987	2.19	1.14	3.24	7.81	3.42	6.25
gene1046	serX	88	0	4.56	5.6	0.88	10.09	4.45
gene1047	ghrA	939	461895	494006	23077.5	412277	9373.44	317667
gene1048	ycdX	738	8.54	5.66	97.74	114.77	146.61	33.32
gene1049	ycdY	555	7.47	4.49	82.66	114.03	137.33	38.66
gene1050	ycdZ	492	6.04	8	39.36	20.41	152.39	51.38
gene1051	csgG	834	3.13	1.44	19.29	14.76	21.62	7.99
gene1052	csgF	417	2.38	0.77	2.36	2.24	6.82	2.11
gene1053	csgE	390	3.93	4.33	4.63	6.59	11.16	5.78
gene1054	csgD	651	15.36	12.09	22.19	16.03	37.66	20.02
gene1055	csgB	456	0.59	1.59	3.96	3.07	2.34	2.36
gene1056	csgA	456	1.19	0.35	13.5	3.24	11.49	2.15
gene1057	csgC	333	0.81	1.45	2.71	0.94	2.4	0.29
gene1058	ymdA	312	1.15	1.03	5.26	4.75	3.99	2.83
gene1059	ymdB	534	6.92	2.41	159.98	160.71	59.56	15.96
gene1060	clsC	1422	3.17	2.37	99.9	100.6	52.35	12.26
gene1061	opgC	1158	2.96	2.01	1.77	3.09	4.3	5.5
gene1062	opgG	1536	12.67	11.77	165.47	172.25	142.33	42.55
gene1063	opgH	2544	8	4.99	110.39	116.89	132.34	45.56
gene1064	yceK	228	1.58	3.17	14.4	20.68	10.13	6.88
gene1065	msyB	375	16.09	14.35	1912	1942.98	1203.89	1071.59
gene1066	mdtG	1227	3.16	1.37	52.3	42.47	44.16	9.42
gene1067	lpxL	921	12.32	7.5	49.45	35.47	67.81	44.04
gene1068	yceA	1053	3.17	2.75	8.81	4.66	31.89	19.82
gene1069	yceI	576	1.72	2.09	32.63	30.43	52.59	4.93
gene1070	yceJ	567	1.11	0.57	0.14	5.08	1.25	3.97
gene1071	yceO	141	1.28	0	2.33	0.55	0	0.69
gene1072	solA	1119	5.39	3.16	33.74	8.07	58.27	18.74
gene1073	bssS	255	30.38	20.79	1168.86	1033.43	760.15	341.95
gene1074	dinI	246	41.38	8.82	149.45	164.58	245.92	203.52
gene1075	pyrC	1047	4.99	3.61	34.02	35.8	122.77	34.44
gene1076	yceB	561	18.14	10.45	142.19	156.65	139.03	37.37
gene1077	grxB	648	11.95	6.82	1178.03	1163.58	1074.24	45.21
gene1078	mdtH	1209	1.49	0.47	117.63	119.21	31.6	17.83
gene1079	rimJ	585	7.39	3.71	98.48	102.96	69.09	29.14
gene1080	yceH	648	4.45	3.1	82.06	17.42	73.62	25.1
gene1081	yceM	924	4	3.3	71.94	79.69	52.78	15.06
gene1082	murJ	1536	2.58	1.62	11.33	5.58	17.12	15.95
gene1083	flgN	417	1.51	1.73	8.86	4.56	14.06	2.82
gene1084	flgM	294	2.45	0.82	19.54	17.59	20.55	6.33
gene1085	flgA	660	0.68	0.85	4.1	4.59	5.25	2.52
gene1086	flgB	417	0	1.16	0.39	0.37	0.85	1.17
gene1087	flgC	405	0.22	0.4	0	0	0.88	0
gene1088	flgD	696	0.52	1.5	1.65	0.22	2.17	0.42
gene1089	flgE	1209	0.45	0.53	2.04	3.32	1.98	0.81
gene1090	flgF	756	0	0.32	2.06	0.41	2.94	0.65
gene1091	flgG	783	0	0.72	6.39	7.7	6.47	0.88
gene1092	flgH	699	0.52	0.8	3.29	3.82	1.91	1.12
gene1093	flgI	1098	0.41	0.37	2.32	0.28	1.46	0.8
gene1094	flgJ	942	0.1	1.11	2.09	1.41	3.3	1.66
gene1095	flgK	1644	0.6	0.88	6.99	5.7	4.92	1.91
gene1096	flgL	954	1.42	1.52	14.97	12.77	15.55	2.98
gene1097	rne	3186	15.15	11.25	161.94	71.8	187.46	116.24
gene1098	yceQ	321	0	0.5	0	0.24	0.83	0.31
gene1099	rluC	960	3	3.93	15.3	13.06	46.73	44.39
gene1100	yceF	585	23.25	13.18	209.72	214.22	236.29	72.85
gene1101	psrD	169	5.86	0.95	27.68	26.84	23.13	4.06
gene1102	yceD	522	69.37	47.71	358.92	233.13	918.3	738.75
gene1103	rpmF	174	20.71	14.31	698.97	619.86	1378.98	205.52
gene1104	plsX	1071	9.76	10.13	113.17	48.85	198.65	162.65
gene1105	fabH	954	13.69	10.78	151.4	81.73	228.42	132.89
gene1106	fabD	930	15.11	13.82	271.87	299.23	444.75	141.48
gene1107	fabG	735	28.43	25.68	927.16	918.79	1195.95	329.12
gene1108	acpP	237	179.01	114.57	6787.48	6520.12	7891.68	1625.47
gene1109	fabF	1242	35.25	21.47	367.84	134.97	639.22	374.47
gene1110	pabC	810	7.34	3.27	26.65	21.29	32.79	21.53
gene1111	yceG	1023	4.4	2.91	15.24	7.84	26.66	20.78
gene1112	tmk	642	3.79	3.63	44.61	36.73	47.32	27.93
gene1113	holB	1005	4.12	2.64	43.44	39.3	51.44	27.1
gene1114	ycfH	798	6.89	4.53	201.36	198.61	137.26	31.19
gene1115	ptsG	1434	9.17	9.08	154.17	166.67	1446.32	45.43
gene1116	fhuE	2190	1.85	3.74	3.52	3.66	20.97	2.19
gene1117	hinT	360	16.51	6.02	392.31	418.88	309.93	86.82
gene1118	ycfL	378	6.91	4.04	143.29	147.1	116.57	28.51
gene1119	lpoB	642	6.03	3.5	283.26	259.59	196.21	47.92
gene1120	thiK	825	1.97	2.63	52.52	67.08	53.3	20.07
gene1121	nagZ	1026	5.27	3.76	108.46	115.1	110.13	30.08
gene1122	ycfP	543	11.61	8.43	260.55	251.65	202.7	50.34
gene1123	ndh	1305	5.25	4.92	670.6	172.47	340.36	28.98
gene1124	ycfJ	540	32.03	14.88	56.38	40.23	38.82	69.31
gene1125	ycfQ	633	5.98	6.35	107.73	114.02	97.4	24.3
gene1126	bhsA	258	22	6.85	907.8	844.06	123.61	40.25
gene1127	ldtC	963	1.68	2.09	6.31	0.81	25	5.49
gene1128	mfd	3447	7.81	5.97	91.04	85.81	86.21	48.92
gene1129	ycfT	1074	0.5	0.67	0.53	0.14	1.16	1
gene1130	lolC	1200	9.68	5.49	45.68	13.04	72.84	47.19
gene1131	lolD	702	4.88	2.63	46.18	46.87	86.18	40.89
gene1132	lolE	1245	5.28	4.26	75.54	77.2	98.97	53.04
gene1133	nagK	912	5.83	4.05	141.99	138.61	151.27	155.97
gene1134	cobB	729	5.93	6.17	168.97	169.34	186.93	154.03
gene1135	ycfZ	789	0.68	0.61	0.52	2.17	1.8	1.74
gene1136	ymfA	462	0.97	0.35	0.36	1.01	4.23	2.12
gene1137	potD	1047	5.85	3.3	149.24	159.41	603.01	45.57
gene1138	potC	795	2.04	1.72	9.6	7.15	33.86	16.27
gene1139	potB	828	2.18	2.91	9.81	7.71	25.32	21.65
gene1140	potA	1137	10.22	7.84	32.7	27.6	56.49	66.35
gene1141	pepT	1227	11.67	7.2	247.4	218	176.29	35.69
gene1142	roxA	1122	16.94	8.31	244.07	314.64	236.66	81.47
gene1143	phoQ	1461	8.32	4.29	102.9	99.66	66.28	43.99
gene1144	phoP	672	14.48	9.56	368.07	450.88	167.75	101.62
gene1145	purB	1371	1.77	1.58	67.88	70.72	337.71	58.24
gene1146	hflD	642	7.16	5.38	47.04	14.92	107.51	58.3
gene1147	mnmA	1107	10.99	10.01	65.38	69.08	148.06	92.75
gene1148	nudJ	462	2.53	1.39	27.18	33.54	37.3	30.6
gene1149	rluE	654	5.1	3.56	24.85	16.19	57.86	11.09
gene1150	icd	1251	105.92	71.09	3202.36	3184.35	6.6	1.1
gene1151	ymfD	666	1.49	3.62	16.76	13.39	33.75	3.38
gene1152	ymfE	705	2.3	1.71	22.35	13.53	61.74	5.84
gene1153	lit	894	3.32	3.23	56.73	59.36	83.67	10.08
gene1154	intE	1128	8.07	4.56	28.08	36.86	58.44	63.23
gene1155	xisE	246	14.65	6.2	67.72	134.83	96.42	133.42
gene1156	ymfI	342	14.22	10.1	548.06	19.12	665.22	59.01
gene1157	ymfJ	309	80.75	25.22	154.57	255	353.61	535.22
gene1158	cohE	675	6.27	4.17	78.42	12.46	97.78	24.38
gene1159	croE	201	1.34	0.8	12.25	7.36	30.05	15.11
gene1160	ymfL	558	1.94	1.87	19.41	11.3	33.75	15.98
gene1161	ymfM	339	0.8	0.24	2.66	5.28	5.24	3.76
gene1162	oweE	234	0	0.69	2.45	1	0.38	1.26
gene1163	aaaE	1134	0.95	1.42	3.55	5.56	5.25	7.17
gene1164	ymfR	183	0	0	0	0.43	0	0.54
gene1165	beeE	412	0.66	0.39	2.19	3.21	1.72	1.19
gene1166	jayE	780	0.81	0.41	1.58	3.19	2.16	2.14
gene1167	ymfQ	585	0.46	0.27	1.4	1.46	0.91	2.34
gene1168	stfP	630	0.57	1.15	0.13	0.12	1.13	1.4
gene1169	tfaP	414	0.87	1.36	4.16	1.88	1.29	3.55
gene1170	tfaE	603	1.94	1.6	0.54	1.94	2.65	2.76
gene1171	stfE	501	0.54	0.48	0.49	0	0.53	0.78
gene1172	pinE	555	0.32	0.72	0.44	0.28	0.64	1.06
gene1173	mcrA	834	3.78	4.05	8.46	11.02	9.48	12.69
gene1174	icdC	165	4.91	2.92	1.49	6.13	5.38	11.88
gene1175	iraM	324	1.95	3.97	3.55	0.24	6.03	0.6
gene1176	ycgX	405	3.78	3.37	3.24	1.92	5.26	4.84
gene1177	bluR	732	19.07	12.51	111.55	33.61	133.98	171.62
gene1178	bluF	1212	6.99	3.45	6.64	6.23	9.53	27.32
gene1179	ycgZ	237	10.64	4.07	13.5	13.14	12.37	4.96
gene1180	ymgA	273	2.97	2.06	14.13	8.27	25.06	10.77
gene1181	ariR	267	4.72	3.61	130.63	130.29	86.84	10.27
gene1182	ymgC	249	17.73	5.81	59.65	53.45	66	20.46
gene1183	ycgG	1524	2.84	1.05	5.06	2.55	3.38	1.67
gene1184	ymgF	219	3.29	2.93	34.47	38.91	50.7	4.92
gene1185	ycgH	2648	4.18	3.49	9.48	11.06	8.55	7.88
gene1186	ymgD	330	2.73	3.41	22.63	6.84	19.65	4.45
gene1187	ymgG	345	2.09	1.16	5.95	4.97	8.75	7.1
gene1188	ymgI	174	1.04	2.31	0.94	0.45	0.51	0
gene1189	ymgJ	186	4.84	3.02	3.09	0.42	8.12	4.21
gene1190	ycgI	344	2.09	1.17	17.65	5.21	5.94	1.99
gene1191	minE	267	5.74	4.51	90.36	86.12	118.78	20.92
gene1192	minD	813	10.08	5.24	189.77	122.31	280.93	53.51
gene1193	minC	696	18.25	8.89	110.6	35.35	205.62	72.5
gene1194	ycgJ	369	9.76	5.22	157.24	162.66	298.28	18.59
gene1195	pliG	402	1.12	3	167.6	174.07	162.64	3.9
gene1196	ycgL	294	11.64	10.38	62.25	25.69	81.58	48.32
gene1197	ycgM	660	6.01	4.26	52.84	13.68	63.93	23.45
gene1198	ycgN	462	7.99	3.48	185.09	188.43	59.42	19.51
gene1199	hlyE	912	1.58	1.85	7.29	3.33	5.16	3.12
gene1200	umuD	420	14.58	4.97	45.33	33.37	67.26	67.18
gene1201	umuC	1269	8.73	2.47	13.26	25.77	20.16	33.51
gene1202	dsbB	531	9.67	5.6	39.87	18.92	69.6	40.41
gene1203	nhaB	1542	11.27	5.63	30.71	19.44	50.81	51.15
gene1204	fadR	720	13.51	6.92	62.92	19.9	171.01	50.89
gene1205	ycgB	1533	15.28	8.65	635.27	710.41	349.54	264.52
gene1206	dadA	1299	4.72	5.07	127.61	102.14	253.1	216.47
gene1207	dadX	1071	3.53	2.7	121.83	62.67	236.15	157.35
gene1208	cvrA	1737	4.41	3.33	54.28	59.55	77.69	98.25
gene1209	ldcA	915	7.58	3.78	43.41	9.96	39.22	14.78
gene1210	emtA	612	12.36	6.69	34.33	13.36	44.56	28.18
gene1211	ycgR	735	0.74	0.55	1.34	0.64	1.33	0.67
gene1212	ymgE	255	4.95	1.58	164.77	164.58	59.22	6.15
gene1213	ycgY	441	2.25	3.83	24.01	21.94	8.26	3.33
gene1214	treA	1698	1.91	2.46	36.1	33.74	38.56	6.75
gene1215	dhaM	1419	5.01	2.04	183.39	192.89	343.32	47.3
gene1216	dhaL	633	4.55	2.54	130.29	137.38	421.86	32.35
gene1217	dhaK	1071	7.4	3.6	188.42	182.1	1085.34	42.81
gene1218	dhaR	1920	3.38	1.76	8.93	9.77	14.76	11.79
gene1219	ycgV	2868	2.98	2.1	10.87	5.13	11.34	7.82
gene1220	ychF	1092	8.17	5.81	36.75	16.61	151.39	32.84
gene1221	pth	585	5.85	1.65	23.99	8.92	46.92	25.29
gene1222	ychH	279	13.24	6.91	883	40.47	1903.74	63.56
gene1223	dauA	1680	3.65	2.44	24.47	9.59	23.21	23.68
gene1224	prs	948	13.21	11.1	236.93	66.94	525.32	211.35
gene1225	ispE	852	10.78	5	170.1	186.96	198.94	86.59
gene1226	lolB	624	7.51	3.22	103.37	102.98	90.26	31.56
gene1227	hemA	1257	24.29	11.31	130.18	119.36	245.94	76.7
gene1228	prfA	1083	7.82	6.16	45.47	9.27	96.63	28.04
gene1229	prmC	834	3.78	2.31	21.65	27.56	40.05	20.56
gene1230	ychQ	393	1.38	0.2	6.47	2.18	7.23	6.23
gene1231	ychA	810	9.56	5.36	118.64	113.55	116.25	51.29
gene1232	kdsA	855	16.01	11.93	312.42	336.52	409.37	95.8
gene1233	ldrA	108	1.67	1.49	10.64	2.88	13.98	6.35
gene1234	rdlA	67	24.2	10.79	128.61	37.19	208.17	81.89
gene1235	ldrB	108	1.67	5.21	22.8	23.6	13.98	11.79
gene1236	rdlB	66	6.82	2.43	21.14	19.44	17.5	25.24
gene1237	ldrC	108	9.17	2.23	14.44	3.6	12.34	16.33
gene1238	rdlC	68	151.01	96.87	1811.46	1356.1	836.09	734.81
gene1239	chaA	1101	11.94	9.56	15.13	9.83	39.94	22.69
gene1240	chaB	231	21.45	10.09	292.38	22.92	174.21	58.11
gene1241	chaC	696	22.39	11.08	160	131.66	129.42	125.85
gene1242	ychN	354	10.18	5.22	154.62	120.89	231.12	34.32
gene1243	ychO	1395	5.36	4.15	21.35	6.31	23.12	12.92
gene1244	narL	651	6.23	4.81	104.25	111.6	242.35	24.08
gene1245	narX	1797	7.82	4.47	20.92	12.48	46.62	23.06
gene1246	narK	1392	1.04	0.81	2.65	0.78	4.15	1.83
gene1247	narG	3744	0.96	1.07	2.54	1.31	4.25	2.28
gene1248	narH	1539	0.88	0.73	6.56	1.01	5.37	2.67
gene1249	narJ	711	1.01	0.68	3.81	0.44	2.87	1.38
gene1250	narI	678	0.66	0.36	4.48	0.69	5.77	2.46
gene1251	rttR	171	26.34	5.17	1.92	9.11	11.95	20.63
gene1252	tpr	90	0	0	0	0	0	0
gene1253	tyrV	85	8.48	1.89	33.79	20.15	89.88	71.46
gene1254	tyrT	85	8.48	7.56	72.41	27.48	155.72	132.55
gene1255	purU	843	11.01	5.72	126.75	114.78	176.62	38.12
gene1256	ychJ	459	9.81	5.43	86.36	84.65	119.99	35.22
gene1257	rssA	906	10.44	9.13	173.82	114.87	142.57	41.42
gene1258	rssB	1014	9.06	6.81	250.81	252.75	136.93	35.94
gene1259	galU	909	12.59	9.01	494.37	31.01	393.36	53.78
gene1260	hns	414	269.36	194.23	9969.48	8375.76	5926.39	1411.88
gene1261	tdk	618	7	5.98	19.39	6.68	47.87	21.4
gene1262	insZ	897	1	1.07	2.56	2.34	5.05	3.06
gene1263	adhE	2676	9.93	8.26	1052.43	1128.75	636.02	63.45
gene1264	ychE	648	4.73	3.1	29	11.9	34	20.87
gene1265	oppA	1632	69.71	46.76	6744.95	7157.43	7393.48	1599.84
gene1266	oppB	921	6.36	4.97	900.66	930.86	1017.21	190.63
gene1267	oppC	909	7.23	3.62	783.09	735.8	754.85	205.87
gene1268	oppD	1014	9.24	4.2	1295.39	1360.2	1278.73	328.52
gene1269	oppF	1005	7.8	5.12	1547.55	1462.06	1497.46	349.69
gene1270	yciU	330	15.01	11.2	86.54	62.65	71.34	34.44
gene1271	clsA	1461	16.52	9.51	76	78.91	66.4	49.96
gene1272	yciY	174	18.12	10.62	324.49	317	206.26	58.56
gene1273	kch	1254	4.31	2.69	88.48	86.15	128.15	120.66
gene1274	yciI	297	19.71	7.3	134.01	152.02	328.72	49.48
gene1275	tonB	720	20.64	17.52	43.2	29.63	234.3	37.01
gene1276	yciA	399	7.9	6.24	22.62	8.39	31.84	24.8
gene1277	yciB	540	4.84	4.17	91.64	77.5	63.17	27.76
gene1278	yciC	744	7.02	2.92	56.7	49.63	48.84	28.71
gene1279	ompW	639	0.85	1.63	3.98	1.58	3.89	1.07
gene1280	yciE	507	11.9	6.81	97.93	111.36	127.21	4.83
gene1281	yciF	501	4.67	4.33	78.95	94.51	104.79	1.56
gene1282	yciG	180	11.51	4.46	880.83	785.62	393.83	10.34
gene1283	trpA	807	27.12	11.95	85.62	13.41	65.17	29.5
gene1284	trpB	1194	28.52	14.6	60.14	18.45	52.53	31.51
gene1285	trpC	1362	27.18	9.55	24.04	10.92	20.94	28.56
gene1286	trpD	1596	20.32	7.55	7.2	5.32	2.62	1.6
gene1287	trpE	1563	22.13	9.35	3.41	0.65	1.53	0.88
gene1288	trpL	45	8.01	0	116.71	0	17.77	0
gene1289	yciV	882	10.83	84.8	70.34	15.18	54.29	25.55
gene1290	yciO	621	4.21	3.23	149.59	120.91	95.56	25.56
gene1291	yciQ	1896	1.85	1.4	8.48	2.26	5.53	4.29
gene1292	rluB	876	14.91	6.97	34.57	19.73	110.03	86.57
gene1293	btuR	591	4.88	4.21	37.21	6.19	43.74	16.91
gene1294	yciK	759	6.29	5.4	37.41	38.72	38.39	19.1
gene1295	sohB	1050	9.01	6.81	113.33	16.61	118.28	34.99
gene1296	yciN	252	25.38	15.94	517.14	425.03	616.2	82.81
gene1297	topA	2598	39.46	28.57	110.78	95.9	212.41	278.2
gene1298	cysB	975	37.32	17.3	100.75	51.27	164.55	63.71
gene1299	ymiA	165	6.01	0.97	4.48	5.19	3.23	4.75
gene1300	yciX	168	4.83	2.87	20.03	3.71	60.28	20.41
gene1301	acnA	2676	10.17	6.15	427.56	419.73	325.99	63.52
gene1302	ribA	591	15.39	7.88	150.24	136.2	244.71	48.24
gene1303	pgpB	765	7.65	7.46	78.63	83.24	77.69	17.16
gene1304	yciS	309	17.78	11.44	199.45	34.77	163.01	100.19
gene1305	yciM	1170	11.39	8.24	95.67	93.16	95.52	61.88
gene1306	pyrF	738	5.25	5.12	20.68	12.98	72.95	50.32
gene1307	yciH	327	1.38	1.47	8.28	1.9	24.99	15.58
gene1308	osmB	219	64.99	60.89	2376.88	1993.5	833.99	242.48
gene1309	yciT	750	7.57	4.93	48.8	20.56	51.05	39.71
gene1310	yciZ	174	7.25	1.39	49.05	15.21	33.7	25.9
gene1311	gmr	1986	5.53	3.56	34.42	9.02	35.96	18.3
gene1312	ymiB	105	4.29	2.3	14.85	2.97	14.38	6.53
gene1313	rnb	1935	13.31	7.76	45.55	62.81	56.51	47.54
gene1314	yciW	1128	26.67	7.12	13.1	12.01	27.72	6.34
gene1315	fabI	789	30.14	18.94	921.12	870.85	1359.77	1396.57
gene1316	ycjD	354	1.02	2.04	27.82	27.62	18.57	7.47
gene1317	sapF	807	1.34	0.8	58.68	55.5	51.63	11.78
gene1318	sapD	993	2.36	1.05	109.25	9.33	79.89	21.41
gene1319	sapC	891	1.31	0.36	35.28	43.93	27.62	8.91
gene1320	sapB	966	1.96	1.25	38.48	54.92	28.14	10.75
gene1321	sapA	1644	5.37	3.47	87.06	61.84	55.12	20.74
gene1322	ymjA	246	6.22	7.51	47.37	11.71	75.11	43.81
gene1323	puuP	1386	3.9	1.74	2.84	4.72	42.11	12.16
gene1324	puuA	1419	11.17	5.21	33.02	26.23	134.66	74.29
gene1325	puuD	765	11.19	3.68	10.41	30.64	42.73	64.29
gene1326	puuR	558	8.23	5.04	15.74	21.77	100.77	42.84
gene1327	puuC	1488	1.45	1.67	13.9	3.03	105.31	100.4
gene1328	puuB	1281	0.7	0.44	8.33	1.4	68.03	5.89
gene1329	puuE	1266	1	1.14	6.35	1.05	60.21	4.41
gene1330	pspF	978	4.51	2.79	36.75	15.29	23.71	23.14
gene1331	pspA	669	504.51	258.41	320.9	330.65	318.29	85.23
gene1332	pspB	225	74.46	7.85	12.4	8.65	10.27	6.1
gene1333	pspC	360	60.05	17.63	36.25	7.14	26.65	17.15
gene1334	pspD	222	65.33	34.74	21.44	7.72	29.61	10.15
gene1335	pspE	315	144.41	69.11	134.69	212.25	265.38	285.61
gene1336	ycjM	1680	8.47	4.88	1.07	1.44	2.59	1.34
gene1337	ycjN	1293	2.3	1.99	0.44	0.54	1.03	0.38
gene1338	ycjO	882	1.23	0.64	0.84	0.35	0.81	0.44
gene1339	ycjP	843	0.53	1.05	1.27	0.46	0.84	0.58
gene1340	ycjQ	1053	0.43	0.99	3.27	0.59	3.71	1.12
gene1341	ycjR	789	0.57	0.61	3.02	0.79	1.35	0.62
gene1342	ycjS	1056	1.02	1.37	4.59	1.55	4.8	1.48
gene1343	ycjT	2268	0.95	1.24	3.11	0.82	2.31	1.68
gene1344	ycjU	660	0.14	0.24	0.25	0.24	0.94	0.3
gene1345	ycjV	1082	0.17	0.67	1.37	0.22	1.72	0.18
gene1346	ompG	906	1.39	0.71	0.63	0.86	1.18	1.51
gene1347	ycjW	999	3.25	1.61	4.27	3.59	8.27	11.38
gene1348	ycjX	1398	5.35	7.59	145.34	124.9	30.76	49.83
gene1349	ycjF	1062	3.73	4.39	61.82	14.96	32.79	32.29
gene1350	tyrR	1542	12.44	7.09	127.04	194.09	110.32	48.03
gene1351	tpx	507	73.38	46.9	2226.59	2036.04	2943.11	2391.71
gene1352	ycjG	966	12.87	8.15	127.85	225.55	83.04	51.52
gene1353	mpaA	729	7.41	5.73	151.07	200.61	82.38	38.44
gene1354	ymjC	138	0	0	5.95	0	4.51	0
gene1355	ymjD	66	0	0	0	0	0	0
gene1356	ycjY	921	0.68	1.31	17.91	0.76	10.9	1.81
gene1357	pgrR	900	5.1	4.82	14.13	7.87	17.08	10.56
gene1358	mppA	1614	8.65	3.73	20.59	13.7	28.73	25.31
gene1359	ynaI	1032	3.14	2.65	41.67	30.77	35.81	7.5
gene1360	insH1	1017	0.27	0.08	0.48	0.31	0.17	0.29
gene1361	ynaJ	258	0	0	0	0	0	0.38
gene1362	uspE	951	0.09	0.08	0.35	0.08	0	0.1
gene1363	fnr	753	0.24	0.21	0.33	0	0.47	0.13
gene1364	ogt	516	0	0	0	0	0	0
gene1365	abgT	1527	0	0	0	0	0	0
gene1366	abgB	1446	0	0	0	0	0	0
gene1367	abgA	1311	0	0	0	0	0	0
gene1368	abgR	909	0	0	0	0	0	0
gene1369	mcaS	96	0	0	0	0	0	0
gene1370	smrA	564	0	0	0	0	0	0
gene1371	ydaM	1233	0	0	0	0	0	0
gene1372	ydaN	984	0	0	0	0	0.09	0
gene1373	fnrS	122	0	0	0	0	0	0
gene1374	dbpA	1374	0	0	0	0	0	0
gene1375	ttcA	936	0	0	0.09	0	0	0
gene1376	intR	1236	0	0	0	0	0	0
gene1377	ydaQ	216	0	0	0	0	0	0
gene1378	ydaC	210	0	0	0	0	0	0
gene1380	ralR	195	0	0	0	0	0	0
gene1381	recT	810	0	0	0	0	0	0
gene1382	recE	2601	0	0	0.03	0.06	0	0.08
gene1383	racC	276	1.31	0.87	2.68	0.56	1.29	1.06
gene1384	ydaE	171	0	0	0	0	0	0
gene1385	kilR	222	0	1.45	1.48	0	1.2	0.88
gene1386	sieB	489	4.97	2.96	14.77	5.57	14.9	6.61
gene1387	ydaF	156	2.89	3.6	1.05	0.5	1.14	4.4
gene1388	ydaG	135	1.33	3.57	1.82	0	9.21	2.18
gene1389	racR	477	27.76	13.3	252.04	236.89	485.89	476.88
gene1390	ydaS	297	0.61	0.27	4.97	2.1	2.99	4.29
gene1391	ydaT	423	0.21	0.38	4.07	0.74	1.68	0.23
gene1392	ydaU	858	0.94	0.56	5.64	8.82	4.56	1.6
gene1393	ydaV	747	0.48	1.08	5.38	7.73	3.33	1.31
gene1394	ydaW	500	0.72	0.96	3.77	2.49	3.73	1.76
gene1395	rzpR	444	0.41	1.27	0.74	0.7	2	1.1
gene1396	rzoR	186	0	0	0	0	0	0
gene1397	trkG	1458	5.5	4.24	40.13	75.58	71.77	18.82
gene1398	ynaK	264	1.71	1.52	3.11	2.65	3.36	1.86
gene1399	ydaY	453	2.58	2.48	3.44	4.13	2.16	4.11
gene1400	tmpR	933	1.74	3.01	1.94	1.84	3.05	4.94
gene1401	lomR	399	1.81	2.82	3.29	3.12	1.34	2.46
gene1402	insH1	981	1.47	1.23	17.32	21.06	25.54	5.49
gene1403	stfR	3363	0.83	0.64	3.03	3.93	2.67	1.57
gene1404	tfaR	576	0	0	0	0	0	0
gene1405	pinR	591	0.61	0.27	0.14	0.13	0.45	0.5
gene1406	ynaE	234	31.57	35.7	11.57	17.97	34.93	32.66
gene1407	ttcC	51	10.6	9.45	24.14	10.69	31.35	7.68
gene1408	uspF	435	5.18	2.77	79.99	81.16	101.5	70.43
gene1409	ompN	1134	1.11	0.5	1.3	1.65	2.51	0.95
gene1410	micC	109	0.83	0	0	0	0.81	0.9
gene1411	pfo	3525	8.18	4.26	158.84	144.99	249.22	283.49
gene1412	ydbJ	267	10.8	5.11	492.39	382.37	325.06	60.91
gene1413	hslJ	423	34.92	36.84	186.05	180.04	82.11	42.85
gene1414	ldhA	990	0.36	0.08	3.48	3.31	2.06	1.68
gene1415	ydbH	2640	2.15	1.43	21.76	4.28	25.98	7.83
gene1416	ynbE	186	0	0	0	0	0.48	0
gene1417	ydbL	327	2.2	5.9	33.13	35.24	37.22	14.98
gene1418	feaR	906	2.09	1.51	1.09	2.15	11.28	23.9
gene1419	feaB	1500	5.89	3.48	19.8	8.62	16.58	19.73
gene1420	tynA	2274	0.4	0.46	2.31	0.89	3.44	1.38
gene1421	paaZ	2046	0.22	0.55	1.36	0.34	2.56	0.67
gene1422	paaA	930	0.1	0.69	0.44	0.17	0.48	0.21
gene1423	paaB	288	0	1.39	0	0	0.62	0.34
gene1424	paaC	747	0.12	0.43	0.66	0.42	1.19	0.39
gene1425	paaD	498	0	1.61	0.66	0	0.71	0.59
gene1426	paaE	1071	0.5	0.38	1.61	0.44	1.58	1.01
gene1427	paaF	768	0.23	0.42	1.28	0	1.04	1.02
gene1428	paaG	789	0.11	0	1.04	0.3	1.24	0.12
gene1429	paaH	1428	0.19	0.73	3.22	5.55	3.73	0.62
gene1430	paaI	423	0	0.19	2.52	0.55	3.99	0.23
gene1431	paaJ	1206	0.97	0.6	10	9.39	8.1	9.1
gene1432	paaK	1314	0.96	0.49	13.68	15.84	13.45	5.44
gene1433	paaX	951	4.83	2.87	88.19	91.39	69.41	15.45
gene1434	paaY	591	5.18	3.26	93.45	85.27	57.87	11.44
gene1435	ynbG	66	0	4.87	0	0	0	0
gene1436	ydbA	6063	8.07	6.4	19.44	11.72	18.71	21.94
gene1437	insD1	906	0.89	0.8	2.26	0.52	2.26	1.08
gene1438	insC1	366	0.25	0	0.67	0.21	0	0.27
gene1439	insI1	1152	0	0	0	0	0	0
gene1440	ydbC	861	1.67	1.21	31.93	32.98	47.87	45.23
gene1441	ydbD	2307	4.29	2.92	1.39	3.51	3.08	3.74
gene1442	ynbA	606	1.04	0	0.14	0.39	0.44	1.13
gene1443	ynbB	897	1.71	0.72	0.27	1.13	0.4	1.75
gene1444	ynbC	1758	1.69	1.19	3.22	1.99	3.74	3.46
gene1445	ynbD	1293	1.39	1.06	5.2	2.35	6.46	4.77
gene1446	azoR	606	1.93	1.59	79.9	75.4	49.11	11.16
gene1447	hrpA	3903	8.72	5.25	108.96	125.44	107.36	31.98
gene1448	ydcF	801	7.2	4.81	44.67	11.96	56.34	20.92
gene1449	aldA	1440	0.69	0.39	7.69	8.76	8.39	2.59
gene1450	gapC	1001	47.96	29.85	2690.59	53.05	1405.38	1651.22
gene1451	cybB	531	23.41	12.25	71.25	42.52	105.4	66.98
gene1452	rydC	64	8.44	2.51	19.23	7.3	19.43	6.12
gene1453	ydcA	174	19.67	10.62	104.23	136.69	206.77	90.09
gene1454	hokB	150	1.8	0.54	18.05	22.6	13.62	6.53
gene1455	mokB	168	1.61	2.87	16.61	6.49	8.99	5.83
gene1456	sokB	56	9.65	10.04	35.17	11.12	42.83	24.49
gene1457	trg	1641	3.18	2.15	7	7.09	7.04	4.96
gene1458	ydcI	924	10.43	6.87	12.08	21.57	33.17	45.17
gene1459	ydcJ	1344	2.14	1.55	7.21	3.24	49.24	5.32
gene1460	opgD	1656	3.43	1.5	16.65	12.27	19.85	18.46
gene1461	ydcH	225	1.6	0.71	25.9	2.08	728.05	5.66
gene1462	rimL	540	5.34	4.46	37.84	14.56	113.35	16.51
gene1463	ydcK	981	2.85	3.19	177.51	185.64	77.79	10.09
gene1464	tehA	993	2.81	2.02	24.79	23.21	19.14	12.23
gene1465	tehB	594	5.61	4.19	127.66	110.67	126.82	16.49
gene1466	ydcL	669	10.37	8.17	219.94	201.64	216.18	33.1
gene1467	insP	432	0	0.56	3.42	1.26	1.65	1.36
gene1468	insQ	1149	6.59	3.08	51.28	100.77	37.81	19.27
gene1469	ydcO	1176	3.91	1.37	11.65	2.25	4.46	2.75
gene1470	ydcN	537	5.54	2.24	31.02	32.75	17.54	4.56
gene1471	ydcP	1962	3.31	1.72	19.32	8.21	33.19	20.42
gene1472	yncJ	231	3.12	4.87	8.88	5.39	16.15	8.48
gene1473	hicA	177	1.53	0	8.35	0.88	7.03	2.21
gene1474	hicB	417	1.3	1.73	34.05	43.73	21.3	7.05
gene1475	ydcR	1407	5.76	3.83	15.63	5.92	16.16	16.22
gene1476	ydcS	1146	0.86	1.05	12.89	9.5	115.11	96.49
gene1477	ydcT	1014	0.71	0.48	4.29	3.54	29.61	23.42
gene1478	ydcU	942	0.96	0.26	4.62	1.16	17.73	2.5
gene1479	ydcV	795	0.23	0.3	4.65	5.2	14.75	2.46
gene1480	patD	1425	1.07	1.24	22.34	18.31	66.08	4.06
gene1481	yncL	96	26.27	10.04	459.05	350.69	480.26	67.36
gene1482	ydcX	174	11.91	1.85	23.11	6.71	37.78	21.4
gene1483	ydcY	234	26.18	12.02	331.77	361.6	251.32	64.48
gene1484	ydcZ	450	6.41	1.96	30.64	71.27	20.53	13.72
gene1485	mnaT	519	12.32	6.19	128.08	151.6	67.27	25.86
gene1486	curA	1038	3.99	3.1	126.65	40.8	72.15	8.68
gene1487	mcbR	666	13.39	7	20.21	45.79	22.94	15.74
gene1488	yncD	2103	1.88	1.34	4.92	3	22.05	8.71
gene1489	yncE	1062	11.87	8.4	19.55	27.27	215.73	21.77
gene1490	ansP	1500	1.62	1.34	2.84	3.01	7.46	3.33
gene1491	yncG	618	3.64	2.21	51.39	38.53	20.41	6.98
gene1492	yncH	213	0	1.51	1.54	0.73	3.34	0
gene1493	rhsE	2037	0.31	1.34	1.09	0.27	2.75	1.15
gene1494	ydcD	483	2.98	3.16	4.76	1.93	11.4	4.06
gene1495	yncI	1053	2.99	5.19	1.48	1.63	6.58	3.44
gene1496	ydcC	1137	1.11	2.9	0.36	0.89	2.03	0.43
gene1497	pptA	234	5	2.4	84.52	52.32	151.85	10.05
gene1498	yddH	570	1.11	1.41	22.75	33.28	20.1	5.5
gene1499	nhoA	846	1.28	1.42	11.54	18.2	17.01	5.67
gene1500	yddE	894	7.36	4.04	75.64	10.45	111.89	26.19
gene1501	narV	681	0.53	1.18	27.35	6.9	10.96	1.29
gene1502	narW	696	0.13	0.46	30.66	78	10.34	0.84
gene1503	narY	1545	0.76	0.62	43.56	50	16.85	1.9
gene1504	narZ	3741	1.06	0.94	37.49	12.1	18.26	3.88
gene1505	narU	1389	0.91	0.87	15.83	7.8	18.29	2.61
gene1506	yddK	1331	0.07	0.78	0.43	0	0.93	0.15
gene1507	yddL	279	0.32	0.29	0	0.28	0	0
gene1508	yddG	882	0.82	2.28	4.19	2.91	4.63	4
gene1509	fdnG	3048	0.3	0.84	1.8	0.69	1.54	0.84
gene1510	fdnH	885	0.71	0.54	1.11	1.58	1.41	1.11
gene1511	fdnI	654	0.14	0.61	3.64	1.67	3.8	2.85
gene1512	yddM	285	27.81	12.12	170.75	190.12	141.82	54.66
gene1513	adhP	1011	8.55	5.56	551.81	135.55	384.07	25
gene1514	maeA	1698	10.66	6.1	185.54	279.76	259.18	67.74
gene1515	sra	138	163.18	55.88	13261.8	9343.66	9634.71	223.64
gene1516	bdm	216	7.09	5.21	53.95	29.16	12.34	6.35
gene1517	osmC	432	34.4	18.22	4316.57	3762.31	1860.8	1369.3
gene1518	ddpF	927	1.17	0.95	6.99	2.18	135.22	22.62
gene1519	ddpD	987	0.46	0.9	5.4	0.87	120.7	17.27
gene1520	ddpC	897	1.31	0.27	4.03	10.04	58.83	18.13
gene1521	ddpB	1023	0.62	0.55	1.44	0.46	57.66	17.91
gene1522	ddpA	1551	0.64	0.88	2.7	0.5	149.95	28.55
gene1523	ddpX	582	1.7	0.83	1.27	0.8	89.14	64.31
gene1524	dosP	2400	1.65	1.2	31.53	31.17	12.66	3.51
gene1525	dosC	1383	6.19	4.01	63.85	39.66	18.82	7.79
gene1526	yddW	1320	2.46	1.52	32.33	44.36	29.28	8.46
gene1527	gadC	1536	3.46	5.86	9337.8	4967.41	3499.55	14.42
gene1528	gadB	1401	2.06	3.38	4925.82	3872.28	1894.89	10.42
gene1529	pqqL	2796	1.42	1.18	2.44	1.09	5.18	1.79
gene1530	yddB	2373	0.61	1.08	0.9	0.52	4.64	0.74
gene1531	yddA	1686	2.14	1.24	0.19	0.79	0.95	0.58
gene1532	ydeM	1158	0.08	0.62	0.57	0.13	0.38	0.51
gene1533	ydeN	1683	0.54	0.91	1.12	0.56	1.95	0.99
gene1534	ydeO	762	1.65	3.16	2.91	0.51	3.15	1.54
gene1535	safA	198	0	0	2.07	0.79	0.45	0
gene1536	ydeP	2280	3.52	3.24	8.28	4.17	6.04	4.04
gene1537	ydeQ	915	0.89	1.4	0.54	2.21	1.75	1.07
gene1538	ydeR	504	1.07	0.48	0.16	0.93	1.23	0.78
gene1539	ydeS	531	1.19	1.21	0.46	1.03	1	1.29
gene1540	ydeT	1227	5.43	2.42	0.74	3.68	3.4	4.79
gene1541	yneL	203	0.44	0.79	4.04	0.77	4.81	1.93
gene1542	hipA	1323	2.66	2.06	32.5	6.83	25.58	8.22
gene1543	hipB	267	1.35	0.3	27.05	4.37	10.31	6.24
gene1544	yneO	5322	1.34	2.4	8.77	1.68	5.12	3.09
gene1545	lsrK	1593	2.09	1.92	6.75	12.32	7.86	2.89
gene1546	lsrR	954	1.98	1.52	12.3	4.24	23.09	5.96
gene1547	lsrA	1536	0.23	1.05	1.18	0.35	4.86	0.45
gene1548	lsrC	1029	0.26	0.31	1.83	0.3	2.07	0.48
gene1549	lsrD	993	0.18	0	1.57	0.47	1.88	0.79
gene1550	lsrB	1023	0.18	1.02	4.01	3.3	4.34	0.57
gene1551	lsrF	876	0.51	0.37	9.09	5.3	7.81	1.23
gene1552	lsrG	291	0.62	1.38	7.33	6.1	6.72	1.35
gene1553	tam	759	3.2	1.69	39.9	43.31	42.25	9.04
gene1554	yneE	915	2.26	2.02	7.26	1.96	9.71	12.96
gene1555	uxaB	1452	3.04	1.05	7.29	1.66	5.63	2.77
gene1556	yneF	948	3.9	1.69	20.78	4.6	17.34	7.65
gene1557	yneG	360	2.25	0.22	10.94	1.73	20.23	7.62
gene1558	glsB	927	3.89	1.82	23.37	41.28	22.33	11.73
gene1559	sad	1389	2.66	1.62	71.55	82.75	20.4	4.87
gene1560	yneJ	882	2.04	0.64	11.91	2.91	10.78	5.67
gene1561	yneK	1116	0.24	0.5	0.15	0.56	1.19	0.44
gene1562	ydeA	1191	4.31	2.63	30.52	41.18	15.37	17.36
gene1563	marC	666	5.14	1.57	45.47	72.01	41.08	13.83
gene1564	marR	435	1.66	1.66	14.9	3.04	26.75	7.88
gene1565	marA	384	2.11	1.46	28.42	3.04	46.27	7.91
gene1566	marB	219	1.23	0.73	17.24	7.1	25.96	1.79
gene1567	eamA	900	7.81	5.44	21.88	20.16	40.86	42.13
gene1568	ydeE	1188	2.81	1.56	6.42	8.06	9.35	15.67
gene1569	yneM	96	230.82	71.96	188.06	78.67	421.97	172.48
gene1570	mgrR	98	1.84	1.64	0.84	0	0	2
gene1571	dgcZ	891	2.53	2.79	6.54	3.15	12.76	9.24
gene1572	ydeI	393	7.79	4.91	247.24	262.77	105.34	13.46
gene1573	ydeJ	519	10.24	8.82	39.69	4.5	23.62	10.95
gene1574	dcp	2046	3.61	2.63	107.17	89.87	170.2	19.87
gene1575	ydfG	747	18.69	7.53	441.41	349.08	371.27	65.45
gene1576	rspR	687	15.87	6.2	115.99	201.4	128.4	43.35
gene1577	ydfZ	204	5.74	3.94	10.86	2.67	12.63	7.2
gene1578	ydfI	1461	2.47	1.21	2.98	1.44	4.8	2.15
gene1579	ydfJ	1368	4.87	1.7	1.8	2.68	1.56	3.51
gene1580	ydfK	234	16.55	16.48	14.73	7.65	41	27.63
gene1581	pinQ	591	0.3	0	0	0	0.3	0.33
gene1582	tfaQ	576	0	0	0	0	0	0
gene1583	stfQ	963	0.56	0.33	1.19	0.81	1.2	1.02
gene1584	nohQ	528	0	0.91	3.73	0.44	2.19	1.3
gene1585	ynfO	234	0.38	1.72	0.35	0	1.14	0
gene1586	ydfO	411	0.44	1.17	2	0.19	9.73	1.43
gene1587	gnsB	174	12.94	10.62	673.5	719.24	997.09	61.38
gene1588	ynfN	156	4.62	3.09	2.63	1	13.1	9.42
gene1589	cspI	213	50.75	40.35	93.24	24.49	226.47	132.93
gene1590	rzpQ	498	0.72	1.61	0.66	0.16	1.25	0.59
gene1591	rzoQ	255	0	0	0	0	0	0
gene1592	rrrQ	534	3.04	1.2	0.31	1.02	0.5	2.75
gene1593	ydfR	312	2.6	1.03	1.32	0.5	1.14	0.94
gene1594	essQ	216	6.26	3.72	0.38	2.16	1.23	7.26
gene1595	cspB	216	831.54	361.5	110.94	569.17	1083.29	2561.86
gene1596	cspF	213	18.61	15.09	3.08	9.5	23.77	69.92
gene1597	quuQ	753	1.2	1.39	7.63	2.07	9.32	1.56
gene1598	ydfU	1050	3.43	1.38	0.86	1.26	1.95	3.36
gene1599	rem	252	8.94	8.29	14.98	7.72	9.17	10.11
gene1600	hokD	156	125.3	24.72	277.23	133.26	111.04	62.18
gene1601	relE	288	25.96	7.25	187.21	25.68	65.7	20.75
gene1602	relB	240	22.89	7.03	95.06	23.36	53.3	23.68
gene1603	ydfV	306	0.59	1.58	0.27	0.25	4.06	0.32
gene1604	flxA	333	0.27	9.41	9.12	0.94	12.27	1.47
gene1605	intK	183	2.46	0.88	3.59	2.13	7.28	0.54
gene1606	ydfX	279	0	0	0.29	0.56	0	0.35
gene1607	dicC	231	0	0.7	0.71	0.34	0.38	0.42
gene1608	dicA	408	12.14	11.62	322.63	241.24	329.21	261.23
gene1609	ydfA	156	1.15	0.51	2.1	0	1.71	0
gene1610	ydfB	129	0	0	0	0	0.69	0
gene1611	ydfC	219	4.11	4.77	8.62	2.49	9.74	6.71
gene1612	dicF	53	8.5	4.55	57.29	14.69	21.79	16.64
gene1613	dicB	189	0.48	0.43	0.87	0	1.41	0.52
gene1614	ydfD	192	0	0.42	0.85	0	0.46	0
gene1615	ydfE	765	0.35	1.47	3.43	0	2.79	0.9
gene1616	insD1	693	0	0	0	0	0	0
gene1617	intQ	1158	0.7	2.91	2.98	0.94	2.76	1.86
gene1618	rspB	1020	0.35	0.87	2.09	0.69	1.92	0.67
gene1619	rspA	1215	0.37	0.2	0.47	0.13	1.17	0.89
gene1620	ynfA	327	2.48	3.19	9.03	5.48	16.3	8.99
gene1621	ynfB	342	16.33	12.68	96.22	26.86	108.32	50.13
gene1622	speG	561	8.83	5.87	41.54	17.35	55.58	27.42
gene1623	ynfC	711	8.87	5.31	58.06	21.79	51.6	30.59
gene1624	ynfD	306	5.89	3.15	178.34	56.34	86.51	80.97
gene1625	ynfE	2427	0.3	0.46	2.67	6	0.99	0.65
gene1626	ynfF	2424	0.67	1.23	12.9	7.4	10.19	1.58
gene1627	ynfG	618	0.29	0.26	7.83	5	5.17	1.11
gene1628	ynfH	855	2.32	1.97	18.72	17.3	14.34	6.53
gene1629	dmsD	615	3.95	3.13	27.22	29.37	29.9	12.11
gene1630	clcB	1257	1.36	1.09	4.96	2.29	5.72	5.14
gene1631	ynfK	696	2.72	1.5	15.92	2.46	21.83	6.05
gene1632	mlc	1221	4.94	3.75	29.51	7.84	95.46	18.05
gene1633	ynfL	894	2.02	1.53	13.95	3.48	13.61	5.59
gene1634	ynfM	1254	2.15	2.18	46.99	20.43	87.77	10.94
gene1635	asr	309	0	2.34	32.67	26.5	20.12	0.63
gene1636	ydgU	84	0	0	1.95	0	0	0
gene1637	ydgD	822	13.15	7.04	307.49	331.63	136.82	55.66
gene1638	mdtI	330	8.73	3.16	2.49	9.2	13.46	19.59
gene1639	mdtJ	366	20.92	11.19	9.19	15.32	45.39	48.18
gene1640	tqsA	1035	3.74	2.02	7.29	4.59	8.5	7.29
gene1641	pntB	1389	12.19	7.29	129.74	232.43	101.24	40.14
gene1642	pntA	1533	17.86	14.52	138.76	44.54	123.08	48.44
gene1643	ydgH	945	7.43	5.27	95.26	100.13	162.44	34.73
gene1644	ydgI	1383	1.43	0.7	6.35	3.32	6.17	6.87
gene1645	folM	723	1.62	1.78	23.27	35.66	27.28	9.08
gene1646	ydgC	336	12.33	5.74	21.98	10.2	41.77	44.61
gene1647	rstA	720	19.27	8.81	45.14	34.71	39.48	50.35
gene1648	rstB	1302	4.15	2.53	31.39	13.16	34.8	22.65
gene1649	tus	930	1.84	1.64	19.5	23.93	27.41	4.21
gene1650	fumC	1404	2.37	1.2	15.37	4.82	110.54	131.61
gene1651	fumA	1647	5.63	3.85	45.94	10.54	80.64	24.81
gene1652	manA	1176	6.82	3.96	116.61	15.43	146.17	29.16
gene1653	ydgA	1509	31.94	16.5	1165.22	1147.88	498.75	88.5
gene1654	uidC	1266	1.28	1.52	2.46	1.66	3.02	1.7
gene1655	uidB	1374	0.33	0.29	0.42	0.34	3.49	0.43
gene1656	uidA	1812	0.8	0.89	1.95	0.52	15.64	1.62
gene1657	uidR	591	8.23	5.44	77.9	17.26	37.13	25.36
gene1658	hdhA	768	8.44	5.86	1283.54	1314.29	629.94	41.08
gene1659	malI	1029	1.84	1.72	16.11	3.78	58.88	7.62
gene1660	malX	1593	0.74	0.5	1.65	0.83	15.11	2.09
gene1661	malY	1173	3.23	2.53	25.33	7.17	22.87	8.44
gene1662	add	1002	18.34	6.57	69.45	15.31	140.97	25.72
gene1663	ydgJ	1041	10.99	5.17	80.57	84.51	122.8	41.51
gene1664	blr	126	24.31	17.21	186.93	135.84	188.95	53.65
gene1665	cnu	216	14.6	8.18	327.12	147.42	302.28	24.04
gene1666	ydgK	441	15.73	7.65	85.41	19.24	102.13	62.43
gene1667	rsxA	582	8.36	5.25	14.38	6.29	25.8	25.59
gene1668	rsxB	579	4.82	1.25	10.49	5.92	24.24	22.51
gene1669	rsxC	2223	1.99	1.84	11.85	4.8	34.53	15.56
gene1670	rsxD	1059	1.28	1.37	14.8	3.75	27.35	17.67
gene1671	rsxG	621	1.16	1.42	17.97	18.76	39.34	12.15
gene1672	rsxE	696	1.42	0.69	16.27	12.91	31.4	10.7
gene1673	nth	636	1.27	1.89	28.26	5.75	51.12	17.56
gene1674	dtpA	1503	1.86	1.71	165.93	32.43	114.07	113.16
gene1675	gstA	606	19.62	11.4	282.62	44.33	220.77	68.07
gene1676	pdxY	864	3.96	2.42	42.46	13.25	62.51	33.23
gene1677	tyrS	1275	12.22	10.08	162.01	174.64	210.35	86.06
gene1678	pdxH	657	5.35	2.69	125.28	138.89	115.34	34.6
gene1679	mliC	330	4.09	4.63	21.39	6.13	23.96	9.2
gene1680	anmK	1110	4.14	2.39	23.07	7.51	31.69	12.71
gene1681	slyB	468	57.93	37.42	1857.85	1665.54	1254.13	228.4
gene1682	slyA	435	26.51	24.19	351.09	646.41	345.33	120.27
gene1683	ydhI	237	3.8	1.02	9	5.58	17.99	6.2
gene1684	ydhJ	858	2.31	1.69	11.96	11.27	11.08	4.34
gene1685	ydhK	2013	1.7	1	8.11	6.13	7.86	4.33
gene1686	sodC	522	14.84	7.85	449.63	459.84	297.99	31.34
gene1687	ydhF	897	4.72	3.13	175.93	167.38	129.04	17.37
gene1688	ydhL	240	4.13	0.67	23.25	19.95	18.51	6.12
gene1689	nemR	600	3	2.81	13.4	3.89	14.36	7.84
gene1690	nemA	1098	2.13	2.49	61.59	62.03	57.61	13.38
gene1691	gloA	408	12.58	8.66	356.62	211.76	261.71	58.11
gene1692	rnt	648	4.87	2.48	24.82	7.57	31.94	22.38
gene1693	lhr	4617	1.64	1.15	30.43	23.29	34.48	7.79
gene1694	grxD	348	39.86	39.01	794	516.01	1242.67	1208.38
gene1695	mepH	816	1.99	1.08	10.66	3.05	20.9	10.09
gene1696	sodB	582	37.76	17.81	4572.64	4197.73	1855.61	411.43
gene1697	ydhP	1170	10.32	3.64	22.73	7.52	20.88	22.19
gene1698	ynhF	90	29.02	13.39	659.25	719.9	367.18	35.92
gene1699	purR	1026	5.71	2.9	55.99	40.98	120.87	154.03
gene1700	ydhB	933	4.15	1.98	25.51	4.84	27.8	9.45
gene1701	ydhC	1212	15.31	8.29	61.89	49.63	27.34	2.43
gene1702	cfa	1149	46.18	21.46	3929.46	4151.64	1452.28	1364.18
gene1703	ribC	642	16.14	13.39	182.92	169.54	207.7	76
gene1704	mdtK	1374	14.75	5.79	34.22	20.68	34.65	34.58
gene1705	ydhQ	1257	11.82	9.07	333.61	365.67	288.27	67.73
gene1706	valV	77	1.17	0	0	0	0	0
gene1707	valW	77	1.17	1.04	0	0	1.15	0
gene1708	ydhR	306	47.69	22.05	1115.38	588.78	1161.82	1106.78
gene1709	ydhS	1605	3.31	2.7	147.61	39.44	70.68	87.61
gene1710	ydhT	813	1.11	1.19	4.44	7.7	5.79	2.77
gene1711	ydhU	786	1.03	0.92	5.53	7.9	3.62	1.99
gene1712	ydhX	669	0.54	0.84	1.96	1.16	2.26	0.44
gene1713	ydhW	648	0.83	0.62	5.57	0.84	4.94	1.97
gene1714	ydhV	2103	0.69	1.34	0.82	0.33	1.82	1.16
gene1715	ydhY	627	1.58	2.05	0.92	2.24	1.98	1.25
gene1716	ydhZ	210	22.3	10.33	93.79	110.12	104.91	27.53
gene1717	pykF	1413	13.9	8.24	1205.18	1526.34	753.68	832.97
gene1718	lpp	237	299.88	152.19	48918.2	50845.3	36211.2	2416.72
gene1719	ldtE	1005	15.95	7.35	1343.25	1122.23	400.51	352.39
gene1720	sufE	417	2.59	1.93	195.62	192.99	73.28	5.87
gene1721	sufS	1221	4.5	2.76	332.49	324.78	121.14	11.15
gene1722	sufD	1272	4.32	2.46	441.94	474.28	145.82	12.32
gene1723	sufC	747	3.98	1.61	407.58	425.17	113.81	9.05
gene1724	sufB	1488	4.96	4.16	647.09	586.55	181.01	14.62
gene1725	sufA	369	7.32	6.1	787.07	720.17	196.21	14.87
gene1726	rydB	68	15.9	2.36	375.33	802	57.48	37.46
gene1727	ydiH	189	18.59	7.23	893.16	2000.19	254.28	66.87
gene1728	menI	411	3.29	2.74	108.42	72.39	94.67	27.41
gene1729	ydiJ	3057	5.39	3.6	82.79	96.86	119.61	52.66
gene1730	ydiK	1113	8.9	4.62	101.46	155.95	66.25	27.73
gene1731	rprA	106	5.95	2.27	0	0.73	4.19	3.7
gene1732	ydiL	357	10.34	2.25	1.15	1.31	6.97	3.84
gene1733	ydiM	1215	0.74	0.46	0.95	0.32	0.51	1.05
gene1734	ydiN	1266	1.28	0.32	0.97	0.92	1.26	0.77
gene1735	ydiB	867	0.42	0.37	1.99	1.71	1.33	1.47
gene1736	aroD	759	3.44	3.7	32.54	41.51	36.63	10.33
gene1737	ydiF	1596	0.51	0.7	0.72	0.44	0.95	0.31
gene1738	ydiO	1152	0.86	0.84	1.99	0.61	2.47	0.77
gene1739	ydiP	912	1.88	2.47	7.74	5.29	8.28	5.69
gene1740	ydiQ	765	0.12	0.63	3.33	4.21	3.02	0.13
gene1741	ydiR	939	0.77	1.2	5.51	5.8	4.73	1.46
gene1742	ydiS	1290	0.56	1	2.86	0.84	3.17	1.14
gene1743	ydiT	294	0	0.27	1.4	0	1.51	0
gene1744	fadK	1647	0.77	0.54	2.19	2.4	2.37	0.83
gene1745	ppsA	2379	10.11	6.08	102.35	48.08	294.25	93.32
gene1746	ppsR	834	2.7	1.54	60.81	60.16	69.13	14.8
gene1747	aroH	1047	15.14	5.98	21.63	8.63	30.54	29.1
gene1748	ydiE	192	17.83	5.86	4.27	10.54	18.51	9.7
gene1749	ydiU	1437	8.84	5.2	53.74	60.07	142.43	33.07
gene1750	ydiV	714	8.96	6.08	74.94	19.52	40.31	39.24
gene1751	nlpC	465	7.17	3.8	119.3	102.77	100.87	37.93
gene1752	btuD	750	3.36	2.46	48.25	70.16	52.12	13.59
gene1753	btuE	552	8	3.49	130.53	121.69	153.53	28.04
gene1754	btuC	981	5.6	1.72	38.98	7.62	30.43	18.88
gene1755	ihfA	300	74.46	25.97	1897.06	927.13	1004.72	248.53
gene1756	pheT	2388	28.33	20.22	283.21	423.29	228.45	90.47
gene1757	pheS	984	34.15	30.21	205.08	48.58	178.21	67.41
gene1758	pheM	45	16.01	14.28	82.06	117.66	84.89	74.03
gene1759	rplT	357	117.83	67.51	2722.85	3539.79	3155	1500.36
gene1760	rpmI	198	62.78	42.6	1107.46	1516.11	1341.49	312.23
gene1761	infC	543	180.82	97.79	2121.29	1933.84	2776.95	1130.05
gene1762	thrS	1929	50.95	32.23	990.01	1067.59	962.81	307.99
gene1763	arpB	1900	1.47	0.97	0.43	0.61	1.68	0.93
gene1764	yniD	108	4.17	7.44	39.51	11.53	38.66	9.98
gene1765	ydiY	759	1.19	0.85	7.57	4.82	8.9	11.75
gene1766	pfkB	930	8.72	5.27	502.18	420.09	393.64	47.2
gene1767	ydiZ	291	22.6	10.77	511.28	526.49	342.21	57.24
gene1768	yniA	861	12.76	5.6	411.47	397.81	274.45	50.64
gene1769	yniB	537	16.77	10.32	184.61	223.76	145.91	57.11
gene1770	yniC	669	8.89	6	34.71	13.38	30.54	23.58
gene1771	ydjM	591	7.01	4.49	16.8	16.73	28.26	30.17
gene1772	ydjN	1392	80.76	19.62	80.47	104.54	191.65	67.01
gene1773	ydjO	804	1.79	2.1	1.94	2.13	4.86	1.46
gene1774	cedA	243	6.3	3.97	22.63	6.73	19.38	8.87
gene1775	katE	2262	4.94	3.41	154.99	74.19	282.53	14.86
gene1776	chbG	750	4.32	3.64	20.13	7.68	24.16	14.37
gene1777	chbF	1353	2.8	1.07	3.03	1.96	2.82	2.82
gene1778	chbR	843	3.74	2.67	15.28	35.1	11.28	4.42
gene1779	chbA	351	1.28	3.66	6.78	15.5	5.57	0.84
gene1780	chbC	1359	2.05	1.54	8.64	1.43	5.29	3.82
gene1781	chbB	321	9.54	6.26	45.76	11.16	64.2	18.31
gene1782	osmE	339	78.65	24.64	7672.93	7152.05	2744.71	287.86
gene1783	nadE	828	13.49	9.7	303.58	238.88	346.43	55.02
gene1784	cho	888	17.04	9.14	59.15	19.29	80.93	33.21
gene1785	ves	576	0.63	1.53	2.99	0.95	3.55	1.36
gene1786	spy	486	6.12	6.61	99.46	75.53	114.24	21.17
gene1787	astE	969	0.74	0.75	13.38	14.45	254.59	256.72
gene1788	astB	1344	1.41	0.6	18.44	46.34	348.66	389.23
gene1789	astD	1479	0.97	1.25	16.26	5.16	440.45	112.55
gene1790	astA	1035	2.44	1.4	13.32	6.02	347.44	127.6
gene1791	astC	1221	3.17	2.7	12.57	10.46	314.96	212.32
gene1792	xthA	807	8.26	4.18	32.64	12.06	84.87	30.47
gene1793	ydjX	711	0.63	0.45	0	0.33	0.62	0.83
gene1794	ydjY	678	0.66	1.07	0.85	0.34	3.14	1.16
gene1795	ydjZ	708	0.38	0.23	3.83	0.88	4.77	1.38
gene1796	ynjA	549	1.8	1.46	5.68	1.99	10.68	3.39
gene1797	ynjB	1167	3.47	1.45	10.97	15.67	14.31	6.88
gene1798	ynjC	1536	0.82	0.42	7.48	9.16	7.52	3
gene1799	ynjD	654	1.24	0.49	9.66	3.1	11.27	3.3
gene1800	ynjE	1308	0.62	0.8	9.91	10.01	14.4	2.77
gene1801	ynjF	621	3.63	2.72	35.02	54.52	28.75	20.19
gene1802	nudG	408	2.87	1.97	6.24	6.68	15.24	10.81
gene1803	ynjH	273	5.94	2.06	26.45	6.56	25.06	11.13
gene1804	gdhA	1344	30.03	18.41	176.52	98.72	159.16	137.49
gene1805	ynjI	1041	2.16	2.55	2.84	4.49	7.59	6.31
gene1806	topB	1962	5.51	2.46	53.54	14.56	69.91	33.36
gene1807	selD	1044	10.61	6.93	201.7	36.47	191.54	57.25
gene1808	ydjA	552	12.24	7.57	129.04	32.3	154.01	51.65
gene1809	sppA	1857	5.92	3.42	30.85	10.73	59.32	25.54
gene1810	ansA	1017	4.07	2.61	23.48	9.95	33.28	27.07
gene1811	pncA	642	2.95	1.88	26.2	8.61	48.85	24.26
gene1812	ydjE	1359	2.32	1.77	1.69	3.55	3.01	4.33
gene1813	ydjF	759	4.39	3.6	19.46	19.13	28.79	8.52
gene1814	ydjG	981	0.55	2.05	5.94	2.54	5.34	5.69
gene1815	ydjH	948	0.38	1.69	3.03	1.15	1.87	1.86
gene1816	ydjI	837	0.97	0.77	3.43	1.49	2.76	1.76
gene1817	ydjJ	1044	0.43	0.69	2.04	0.67	1.7	0.38
gene1818	ydjK	1380	0.91	0.35	1.25	0.68	1.09	0.64
gene1819	ydjL	1077	0.42	1.42	1.14	0.65	2.97	1
gene1820	yeaC	273	7.59	7.36	61.32	101.55	133.09	33.02
gene1821	msrB	414	10.44	9.31	39.05	21.25	143.77	58.22
gene1822	gapA	996	64.84	79.2	3932.84	3188.79	5139.93	600.54
gene1823	yeaD	885	1.63	2	46.74	38.08	125.17	12.07
gene1824	yeaE	855	5.27	5.07	47.51	9.93	17.77	18.33
gene1825	mipA	747	13.14	7.64	76.35	40.75	173.27	57.97
gene1826	yeaG	1935	31.33	16.15	1129.02	1233.4	850.38	209.62
gene1827	yeaH	1284	7.09	2.94	382.97	367.22	259.1	38.53
gene1828	yeaI	1476	0.73	1.36	4.34	0.9	3.85	1.66
gene1829	yeaJ	1491	3.44	1.45	10.62	4.6	31.94	11.96
gene1830	yeaK	504	10.37	5.9	146.22	22.25	127.79	33.05
gene1831	yoaI	105	5.15	3.83	14.07	8.9	20.31	13.06
gene1832	yeaL	447	2.22	1.62	30.66	4.35	20.67	12.49
gene1833	yeaM	822	4.16	3.23	13.68	7.01	21.51	9.77
gene1834	yeaN	1182	0.91	0.34	2.22	3.33	3.23	1.66
gene1835	yeaO	348	3.36	3.69	196.91	108.29	129.42	16.33
gene1836	yoaF	255	8.48	5.04	77.24	171.71	73.51	38.04
gene1837	yeaP	1026	8.52	4.54	54.87	15.33	80.26	41.44
gene1838	yoaK	99	0	0	0	0	0	0.99
gene1839	yoaJ	75	1.2	4.28	3.28	3.11	2.37	2.61
gene1840	yeaQ	249	81.03	27.1	9647.38	8321.18	4204.13	265.59
gene1841	yoaG	183	2.95	0	6.28	2.55	4.85	3.75
gene1842	yeaR	360	1.25	0.89	75.45	83.87	14.81	8.44
gene1843	leuE	639	3.24	2.64	22.09	9.87	17.93	27.75
gene1844	dmlR	924	4.39	2.35	38.46	53.81	65.18	13.25
gene1845	dmlA	1086	0.83	1.26	295.92	268.32	257.83	122.42
gene1846	yeaV	1446	0.5	0.28	0.45	1.02	1.04	1.02
gene1847	yeaW	1125	0.32	0.43	0.66	0.14	1.03	0.44
gene1848	yeaX	966	0.65	0.91	3.23	0.89	3.4	1.93
gene1849	rnd	1128	5.83	4.13	24.15	10.84	33.71	27.79
gene1850	fadD	1686	7.16	5.15	16.6	9.19	22.45	18.54
gene1851	yeaY	582	16.87	9.25	141.71	144.85	109.9	27.1
gene1852	tsaB	696	3.62	3	21.81	7.27	49.65	21.4
gene1853	yoaA	1911	5.89	2.02	15.16	8.19	37.7	19.94
gene1854	yoaB	345	11.49	6.52	235.49	281.89	415.85	57.93
gene1855	yoaC	300	16.81	16.87	432.48	346.78	431.74	84.59
gene1856	yoaH	180	16.51	13.39	119.91	125.11	227.52	43
gene1857	pabB	1362	1.19	1.59	7.59	3.49	14.02	7.19
gene1858	nudL	579	4.04	2.36	51.88	48.98	46.64	16.08
gene1859	sdaA	1365	3.43	2.59	182.47	169.66	186.52	32.44
gene1860	yoaD	1599	1.13	0.65	19.45	19.46	11.33	3.31
gene1861	yoaE	1557	4.8	2.53	18.45	9.3	113.25	22.78
gene1862	manX	972	7.23	7.11	194.95	143.7	991.53	33.97
gene1863	manY	801	5.96	3.71	189.23	79.97	426.1	24.34
gene1864	manZ	852	3.91	3.77	237.24	87.49	348.56	33.46
gene1865	yobD	459	0	0.7	8.94	1.36	17.23	3.2
gene1866	mntP	567	2.38	1.42	9.26	6.45	10.34	12.27
gene1867	rlmA	810	17.01	6.55	30.5	18.07	55.17	41.97
gene1868	cspC	210	38.18	22.19	1355.24	568.36	2844.83	237.47
gene1869	yobF	144	18.14	13.39	539.12	307.82	1492.92	83.69
gene1870	yebO	288	51.92	30.12	299.76	541.34	690.63	142.88
gene1871	mgrB	144	23.77	8.37	35.33	18.92	78.35	18.37
gene1872	yobH	240	6.38	10.71	31.46	7.14	62.18	41.64
gene1873	kdgR	792	8.76	5.78	229.93	174.01	202.79	35.5
gene1874	yebQ	1374	1.11	1.34	2.93	1.19	2.84	2.57
gene1875	htpX	882	25.74	18.22	127	53.58	337.21	151.18
gene1876	prc	2049	14.33	11.72	118.35	34.5	240.75	113.52
gene1877	proQ	699	34.79	23.67	202.76	77.97	378.6	185.58
gene1878	msrC	498	26.05	17.91	220.16	59.26	289.87	141.26
gene1879	yebS	1284	4.07	2.13	40.07	46.67	36.05	15.8
gene1880	yebT	2634	2.74	2.13	47.61	55.59	49.81	18.11
gene1881	rsmF	1440	3.32	1.79	22.51	4.38	30.23	12.79
gene1882	yebV	237	66.13	23.73	2888.19	2745.01	785.64	153.37
gene1883	yebW	192	24.87	11.3	490.68	23.52	244.76	43.37
gene1884	pphA	657	7.95	5.38	30.73	3.32	18.12	6.56
gene1885	ryeA	249	74.52	30	13.18	65.35	111.31	175.88
gene1886	sdsR	121	7.44	3.98	52.22	1.93	37.44	4.05
gene1887	yebY	342	18.96	7.52	85.9	18.44	115.33	33.23
gene1888	yebZ	873	37.97	11.96	75.11	39.06	87.31	64.53
gene1889	yobA	375	67.5	35.35	164.35	64.36	194.25	103.2
gene1890	holE	231	1.56	5.56	27.71	5.73	59.61	17.39
gene1891	yobB	657	4.25	1.96	40.1	12.8	32.45	18.34
gene1892	exoX	663	6.66	4	47.78	11.16	64.45	28.37
gene1893	ptrB	2061	5.38	3.16	79.87	60.16	52.8	16.12
gene1894	yebE	660	25.93	11.56	14.42	16.52	48.32	28.06
gene1895	yebF	357	126.16	42.3	653.99	241.21	958.27	360.61
gene1896	yebG	291	130.01	33.4	337.57	130.3	451.5	284.16
gene1897	purT	1179	0.84	1.16	16.98	5.15	127.11	23.27
gene1898	eda	642	10.1	6.63	347.18	23.41	528.44	54.48
gene1899	edd	1812	3.18	3.86	38.45	39.44	59.66	10.06
gene1900	zwf	1476	5.98	6.8	119.26	182.3	141.26	34.12
gene1901	yebK	870	2.9	2.68	59.61	61.89	104.46	11.04
gene1902	pykA	1443	7.55	5.29	261.09	171.1	297.29	36.26
gene1903	lpxM	972	13.62	8.02	62.98	19.47	98.8	44.05
gene1904	mepM	1323	14.71	12.87	36.41	24.25	59.56	44.06
gene1905	znuA	933	10.62	9.04	61.57	19.78	64.56	23.84
gene1906	znuC	756	4.53	5.53	79.35	15.65	71.44	25.14
gene1907	znuB	786	3.78	2.35	40.2	11.29	34.81	21.69
gene1908	ruvB	1011	13.1	6.6	64.69	27.96	73.81	49.33
gene1909	ruvA	612	14.72	9.19	66.91	30.79	86.08	53.95
gene1910	yobI	66	6.82	2.43	6.22	5.9	21.54	2.97
gene1911	yebB	603	2.09	1.6	4.49	6.84	4.12	5.36
gene1912	ruvC	522	6.9	3.85	107.06	22.82	157.42	52.74
gene1913	yebC	741	11.79	8.67	248.96	463.23	361.21	79.99
gene1914	nudB	453	12.13	5.85	184.6	290.39	222.18	74.62
gene1915	aspS	1773	20.53	15.59	315.85	261.7	330.79	130.91
gene1916	yecD	567	5.24	3.12	71.35	68.65	63.92	18.83
gene1917	yecE	819	1.32	1.47	15.03	21.81	18.01	5.14
gene1918	yecN	396	9.1	3.65	128.28	148.29	95.12	58.39
gene1919	cmoA	744	5.08	3.24	43.68	11.83	50.98	28.31
gene1920	cmoB	972	3.34	1.9	43.31	45.13	65.07	32.66
gene1921	torZ	2430	3.93	3.07	3.11	3.88	3.51	3.55
gene1922	torY	1101	10.88	6.2	0.67	6.44	1.53	4.36
gene1923	cutC	747	15.56	6.99	157.43	16r.78	79.08	20.59
gene1924	yecM	567	5.72	5.38	37.34	6.32	46.53	22.64
gene1925	argS	1734	9.14	6.44	53.86	19.04	109.02	57.12
gene1926	yecT	489	2.95	1.48	3.69	2.55	4	6.81
gene1927	flhE	393	2.29	1.84	1.88	1.98	1.58	1.99
gene1928	flhA	2079	1	1.08	5.21	1.8	4.83	3.53
gene1929	flhB	1149	0.08	0.63	1.5	0.54	1.7	0.85
gene1930	cheZ	645	1.26	0.75	9.29	1.45	7.99	2.43
gene1931	cheY	390	0.23	0.21	6.73	0.6	4.1	0.75
gene1932	cheB	1050	0.17	0.54	1.25	0.22	1.18	0.93
gene1933	cheR	861	0.21	0.37	3.81	3.27	4.33	1.25
gene1934	tap	1602	0.34	0.8	1.84	0.58	0.83	0.61
gene1935	tar	1662	0.7	0.44	2.47	0.75	1.18	1.47
gene1936	cheW	504	0.18	0.16	9.93	0.46	4.58	0.97
gene1937	cheA	1965	0.37	0.98	2	0.63	1.99	1.1
gene1938	motB	927	0.19	0.52	1.77	0.5	1.25	1.27
gene1939	motA	888	0.1	0.72	1.66	0.61	1.2	1.21
gene1940	flhC	579	0.16	0.14	2.98	0.27	11.97	2.2
gene1941	flhD	351	0.77	0.92	3.74	1.55	38.22	5.86
gene1942	insB1	504	0	0	0	0	0.18	0
gene1943	insA	276	0	0	0	0	0	0
gene1944	uspC	429	5.88	4.12	169.87	157.43	127.35	22.15
gene1945	otsA	1425	12.9	6.71	598.01	597.54	313.7	351.68
gene1946	otsB	801	24.18	9.43	693.09	525.27	225.8	48.56
gene1947	araH	987	0.64	0.81	13.14	17.81	9.45	3.97
gene1948	araG	1515	0.18	1.17	3.14	0.87	3.17	1.1
gene1949	araF	990	1.09	1.05	3.07	1.18	3.77	2.38
gene1950	ftnB	504	4.29	3.51	26.05	9.58	62.04	24.88
gene1951	yecJ	252	11.44	4.46	13.68	9.27	35.6	31.88
gene1952	azuC	87	27.95	5.54	97.16	28.64	100.07	97.97
gene1953	yecR	324	3.34	0.99	6.33	0.96	1.92	2.72
gene1954	ftnA	498	5.79	5.65	251.96	223.67	83.66	108.01
gene1955	yecH	240	0.75	5.02	110.1	66.81	54.41	9.8
gene1956	tyrP	1212	2.9	2.32	14.96	16.32	14.29	16.49
gene1957	yecA	666	12.31	8.81	222.91	39.16	175.67	58.99
gene1958	leuZ	87	4.14	0	7.55	1.79	25.53	4.5
gene1959	cysT	74	0	0	4.44	0	4.8	1.32
gene1960	glyW	76	0	1.06	56.15	42.1	99.35	47.7
gene1961	pgsA	549	7.38	4.83	362.79	276.8	246.93	64.96
gene1962	uvrC	1833	4.82	3.24	109.69	118.94	166.47	43.29
gene1963	uvrY	657	15.49	10.39	228.58	293.39	214.72	92.9
gene1964	yecF	225	6.81	1.07	22.98	10.73	43.04	23.08
gene1965	sdiA	723	17.82	11.44	35.3	27.78	61.68	49.87
gene1966	yecC	753	6.34	3.41	90.57	84.38	74.44	13.92
gene1967	yecS	669	4.17	1.8	73.6	59.82	53.78	9.96
gene1968	dcyD	987	13.69	6.76	152.99	137.02	102.7	21.44
gene1969	fliY	801	72.53	27.18	604.88	716.15	450.16	528.8
gene1970	fliZ	552	0.82	0.73	4.01	5.6	2.74	1.24
gene1971	fliA	720	0.63	0.45	1.48	0.43	2.1	0.41
gene1972	fliC	1497	5.66	4.19	56.41	83.37	30.62	13.81
gene1973	fliD	1407	0.9	0.74	2.1	0.55	1.52	1.46
gene1974	fliS	411	0.22	0.39	3.39	0.19	1.73	0
gene1975	fliT	366	0	0.66	0.9	0.21	1.46	0
gene1976	amyA	1488	5.15	3.83	203.84	106.94	278.8	29.43
gene1977	yedD	414	15.23	8.15	164.33	23.7	164.15	53.48
gene1978	yedE	1206	1.79	1.07	11.7	23.26	42.13	8.69
gene1979	yedF	234	1.15	0.34	7.36	10.1	23.54	2.93
gene1980	yedK	669	1.08	0.72	37.05	15.4	19.65	5.13
gene1981	yedL	480	2.25	0.33	16.24	16.62	553.18	230.24
gene1982	yedN	1124	1.28	2.22	0	0.9	1.34	0.7
gene1983	intG	162	6.12	3.97	7.6	6.73	13.16	8.47
gene1984	fliE	315	0.86	2.55	1.82	0.99	1.41	1.24
gene1985	fliF	1659	0.22	0.77	0.79	0	1.23	0.65
gene1986	fliG	996	0.72	0.32	2.47	1.49	2.76	1.87
gene1987	fliH	687	1.05	0.7	1.67	0.79	2.2	0.71
gene1988	fliI	1374	0.39	0.53	0.48	0.4	1.81	0.78
gene1989	fliJ	444	0	1.27	1.29	0	1.2	0
gene1990	fliK	1128	0.24	0.64	0.73	0	1.42	0.61
gene1991	fliL	465	0	0	0.88	0.17	1.34	0.42
gene1992	fliM	1005	0.09	0.32	1.71	2.23	1.33	0.49
gene1993	fliN	414	0.22	0.58	0.4	0.19	1.5	0.24
gene1994	fliO	366	0	0.22	0.22	0	0.73	0.27
gene1995	fliP	738	0	0.11	0.44	0	1.08	0.66
gene1996	fliQ	270	0.33	0	0	0	0	0
gene1997	fliR	786	0.23	0.2	0.94	0.3	1.47	0.5
gene1998	rcsA	624	10.54	7.47	18.81	27.45	16.09	39.1
gene1999	dsrB	189	18.11	9.78	99	84.24	104.82	18.66
[truncated: 2,499 more rows]
